# Supplementary material for: Cognitive insights from tertiary sulci in prefrontal cortex
Source: Nat Commun. 2021 Aug 25;12:5122. doi: 10.1038/s41467-021-25162-w (PMC8387420; doi:10.1038/s41467-021-25162-w)
Supplement: Supplementary file 4 — Source Data. [file 41467_2021_25162_MOESM4_ESM.zip]

Archive with 2 entries (2 files):
- Source_Data.xlsx
- __MACOSX/._Source_Data.xlsx
