# Supplementary material for: Cognitive insights from tertiary sulci in prefrontal cortex
Source: Nat Commun. 2021 Aug 25;12:5122. doi: 10.1038/s41467-021-25162-w (PMC8387420; doi:10.1038/s41467-021-25162-w)
Supplement: Supplementary file 4 — Source Data. [file 41467_2021_25162_MOESM4_ESM.zip › Source_Data.xlsx]

## Sheet: Figure 2b
Figure 2b
	Discovery - LH						Replication - LH
	sulcus	pmfs-p	pmfs-i	pmfs-a	pimfs		sulcus	pmfs-p	pmfs-i	pmfs-a	pimfs
	sprs	2	0	0	0		sprs	1	0	0	0
	iprs	10	0	0	0		iprs	9	0	0	0
	sfs-a	1	5	1	0		sfs-a	0	2	2	0
	sfs-p	4	1	0	0		sfs-p	5	0	0	0
	ifs	7	6	4	9		ifs	11	4	2	8
	imfs-h	0	1	10	3		imfs-h	0	0	5	3
	imfs-v	0	0	0	7		imfs-v	0	0	0	5
	pmfs-p	0	5	0	0		pmfs-p	0	4	0	0
	pmfs-i	5	0	11	0		pmfs-i	6	0	4	0
	pmfs-a	0	12	0	2		pmfs-a	0	4	0	5
	pimfs	0	0	2	0		pimfs	0	0	6	0
	Discovery - RH						Replication - RH
	sulcus	pmfs-p	pmfs-i	pmfs-a	pimfs		sulcus	pmfs-p	pmfs-i	pmfs-a	pimfs
	sprs	1	0	0	0		sprs	0	0	0	0
	iprs	2	0	0	0		iprs	9	0	0	0
	sfs-a	2	4	0	0		sfs-a	0	3	2	0
	sfs-p	7	0	0	0		sfs-p	3	1	0	0
	ifs	2	10	2	9		ifs	1	3	3	6
	imfs-h	0	2	15	1		imfs-h	0	0	7	2
	imfs-v	0	0	0	1		imfs-v	0	0	0	3
	pmfs-p	0	6	0	0		pmfs-p	0	2	0	0
	pmfs-i	6	0	12	1		pmfs-i	2	0	4	0
	pmfs-a	0	13	0	2		pmfs-a	0	4	0	3
	pimfs	0	0	2	0		pimfs	0	0	3	0

## Sheet: Figure 3a
Figure 3a-b
sub	hemi	label	norm_mean_sulcal_depth	type	group
n004t2	lh	central	0.240453	Non-Tertiary	Discovery
n004t2	lh	ifs	0.228904	Non-Tertiary	Discovery
n004t2	lh	imfs_h	0.223883	Non-Tertiary	Discovery
n004t2	lh	imfs_v	0.114326	Non-Tertiary	Discovery
n004t2	lh	iprs	0.305076	Non-Tertiary	Discovery
n004t2	lh	pimfs	0.179202	Tertiary	Discovery
n004t2	lh	pmfs_a	0.0017154	Tertiary	Discovery
n004t2	lh	pmfs_i	0.144052	Tertiary	Discovery
n004t2	lh	pmfs_p	-0.12167	Tertiary	Discovery
n004t2	lh	sfs_a	0.356043	Non-Tertiary	Discovery
n004t2	lh	sfs_p	0.19934	Non-Tertiary	Discovery
n004t2	lh	sprs	0.2232	Non-Tertiary	Discovery
n004t2	rh	central	0.233274	Non-Tertiary	Discovery
n004t2	rh	ifs	0.111298	Non-Tertiary	Discovery
n004t2	rh	imfs_h	0.238286	Non-Tertiary	Discovery
n004t2	rh	imfs_v	0.181647	Non-Tertiary	Discovery
n004t2	rh	iprs	0.263747	Non-Tertiary	Discovery
n004t2	rh	pimfs	0.037867	Tertiary	Discovery
n004t2	rh	pmfs_a	0.18581	Tertiary	Discovery
n004t2	rh	pmfs_i	0.326218	Tertiary	Discovery
n004t2	rh	pmfs_p	-0.0257621	Tertiary	Discovery
n004t2	rh	sfs_a	0.188824	Non-Tertiary	Discovery
n004t2	rh	sfs_p	0.242705	Non-Tertiary	Discovery
n004t2	rh	sprs	0.232026	Non-Tertiary	Discovery
n005t1	lh	central	0.208515	Non-Tertiary	Discovery
n005t1	lh	ifs	0.234974	Non-Tertiary	Discovery
n005t1	lh	imfs_h	0.200754	Non-Tertiary	Discovery
n005t1	lh	imfs_v	0.132218	Non-Tertiary	Discovery
n005t1	lh	iprs	-0.0370356	Non-Tertiary	Discovery
n005t1	lh	pimfs	-0.145496	Tertiary	Discovery
n005t1	lh	pmfs_a	-0.0716487	Tertiary	Discovery
n005t1	lh	pmfs_i	-0.0239591	Tertiary	Discovery
n005t1	lh	pmfs_p	-0.0880659	Tertiary	Discovery
n005t1	lh	sfs_a	0.162075	Non-Tertiary	Discovery
n005t1	lh	sfs_p	0.280738	Non-Tertiary	Discovery
n005t1	lh	sprs	0.133979	Non-Tertiary	Discovery
n005t1	rh	central	0.241982	Non-Tertiary	Discovery
n005t1	rh	ifs	0.243303	Non-Tertiary	Discovery
n005t1	rh	imfs_h	0.0191104	Non-Tertiary	Discovery
n005t1	rh	imfs_v	0.296001	Non-Tertiary	Discovery
n005t1	rh	iprs	0.22355	Non-Tertiary	Discovery
n005t1	rh	pimfs	-0.0290673	Tertiary	Discovery
n005t1	rh	pmfs_a	-0.167426	Tertiary	Discovery
n005t1	rh	pmfs_i	0.0681442	Tertiary	Discovery
n005t1	rh	pmfs_p	-0.182933	Tertiary	Discovery
n005t1	rh	sfs_a	0.251666	Non-Tertiary	Discovery
n005t1	rh	sfs_p	0.349947	Non-Tertiary	Discovery
n005t1	rh	sprs	0.102833	Non-Tertiary	Discovery
n009t3	lh	central	0.250987	Non-Tertiary	Discovery
n009t3	lh	ifs	0.163866	Non-Tertiary	Discovery
n009t3	lh	imfs_h	0.340207	Non-Tertiary	Discovery
n009t3	lh	imfs_v	0.213797	Non-Tertiary	Discovery
n009t3	lh	iprs	0.300193	Non-Tertiary	Discovery
n009t3	lh	pimfs	0.0327564	Tertiary	Discovery
n009t3	lh	pmfs_a	-0.187771	Tertiary	Discovery
n009t3	lh	pmfs_i	-0.0429112	Tertiary	Discovery
n009t3	lh	pmfs_p	-0.298066	Tertiary	Discovery
n009t3	lh	sfs_a	0.323146	Non-Tertiary	Discovery
n009t3	lh	sfs_p	0.275474	Non-Tertiary	Discovery
n009t3	lh	sprs	0.2508	Non-Tertiary	Discovery
n009t3	rh	central	0.256822	Non-Tertiary	Discovery
n009t3	rh	ifs	0.147809	Non-Tertiary	Discovery
n009t3	rh	imfs_h	0.143587	Non-Tertiary	Discovery
n009t3	rh	imfs_v	0.155055	Non-Tertiary	Discovery
n009t3	rh	iprs	0.239268	Non-Tertiary	Discovery
n009t3	rh	pimfs	0.179514	Tertiary	Discovery
n009t3	rh	pmfs_a	0.396281	Tertiary	Discovery
n009t3	rh	pmfs_i	0.34325	Tertiary	Discovery
n009t3	rh	pmfs_p	0.037678	Tertiary	Discovery
n009t3	rh	sfs_a	0.186163	Non-Tertiary	Discovery
n009t3	rh	sfs_p	0.243962	Non-Tertiary	Discovery
n009t3	rh	sprs	0.259028	Non-Tertiary	Discovery
n017t1	lh	central	0.195567	Non-Tertiary	Discovery
n017t1	lh	ifs	0.157945	Non-Tertiary	Discovery
n017t1	lh	imfs_h	0.297418	Non-Tertiary	Discovery
n017t1	lh	imfs_v	0.18586	Non-Tertiary	Discovery
n017t1	lh	iprs	0.375381	Non-Tertiary	Discovery
n017t1	lh	pimfs	-0.192879	Tertiary	Discovery
n017t1	lh	pmfs_a	-0.0993733	Tertiary	Discovery
n017t1	lh	pmfs_i	-0.0524382	Tertiary	Discovery
n017t1	lh	pmfs_p	0.173689	Tertiary	Discovery
n017t1	lh	sfs_a	0.251754	Non-Tertiary	Discovery
n017t1	lh	sfs_p	0.213391	Non-Tertiary	Discovery
n017t1	lh	sprs	0.227053	Non-Tertiary	Discovery
n017t1	rh	central	0.202112	Non-Tertiary	Discovery
n017t1	rh	ifs	0.25383	Non-Tertiary	Discovery
n017t1	rh	imfs_h	0.197414	Non-Tertiary	Discovery
n017t1	rh	imfs_v	0.0801797	Non-Tertiary	Discovery
n017t1	rh	iprs	0.269196	Non-Tertiary	Discovery
n017t1	rh	pimfs	-0.0148184	Tertiary	Discovery
n017t1	rh	pmfs_a	0.170172	Tertiary	Discovery
n017t1	rh	pmfs_i	-0.0585853	Tertiary	Discovery
n017t1	rh	pmfs_p	0.163827	Tertiary	Discovery
n017t1	rh	sfs_a	0.160605	Non-Tertiary	Discovery
n017t1	rh	sfs_p	0.302094	Non-Tertiary	Discovery
n017t1	rh	sprs	0.26513	Non-Tertiary	Discovery
n021t1	lh	central	0.191403	Non-Tertiary	Discovery
n021t1	lh	ifs	0.231704	Non-Tertiary	Discovery
n021t1	lh	imfs_h	0.254597	Non-Tertiary	Discovery
n021t1	lh	imfs_v	0.178592	Non-Tertiary	Discovery
n021t1	lh	iprs	0.285214	Non-Tertiary	Discovery
n021t1	lh	pimfs	0.0505393	Tertiary	Discovery
n021t1	lh	pmfs_a	-0.0666778	Tertiary	Discovery
n021t1	lh	pmfs_i	0.195787	Tertiary	Discovery
n021t1	lh	pmfs_p	-0.114582	Tertiary	Discovery
n021t1	lh	sfs_a	0.253944	Non-Tertiary	Discovery
n021t1	lh	sfs_p	0.239617	Non-Tertiary	Discovery
n021t1	lh	sprs	0.243235	Non-Tertiary	Discovery
n021t1	rh	central	0.202577	Non-Tertiary	Discovery
n021t1	rh	ifs	0.189552	Non-Tertiary	Discovery
n021t1	rh	imfs_h	0.15755	Non-Tertiary	Discovery
n021t1	rh	imfs_v	0.167629	Non-Tertiary	Discovery
n021t1	rh	iprs	0.190102	Non-Tertiary	Discovery
n021t1	rh	pimfs	0.110539	Tertiary	Discovery
n021t1	rh	pmfs_a	0.115243	Tertiary	Discovery
n021t1	rh	pmfs_i	0.242259	Tertiary	Discovery
n021t1	rh	pmfs_p	0.213802	Tertiary	Discovery
n021t1	rh	sfs_a	0.123806	Non-Tertiary	Discovery
n021t1	rh	sfs_p	0.19692	Non-Tertiary	Discovery
n021t1	rh	sprs	0.241224	Non-Tertiary	Discovery
n033t1	lh	central	0.201835	Non-Tertiary	Discovery
n033t1	lh	ifs	0.186457	Non-Tertiary	Discovery
n033t1	lh	imfs_h	0.374889	Non-Tertiary	Discovery
n033t1	lh	imfs_v	0.197869	Non-Tertiary	Discovery
n033t1	lh	iprs	0.1935	Non-Tertiary	Discovery
n033t1	lh	pimfs	-0.139619	Tertiary	Discovery
n033t1	lh	pmfs_a	-0.129436	Tertiary	Discovery
n033t1	lh	pmfs_i	0.298308	Tertiary	Discovery
n033t1	lh	pmfs_p	-0.231645	Tertiary	Discovery
n033t1	lh	sfs_a	0.142993	Non-Tertiary	Discovery
n033t1	lh	sfs_p	0.290755	Non-Tertiary	Discovery
n033t1	lh	sprs	0.247019	Non-Tertiary	Discovery
n033t1	rh	central	0.208328	Non-Tertiary	Discovery
n033t1	rh	ifs	0.282078	Non-Tertiary	Discovery
n033t1	rh	imfs_h	0.125559	Non-Tertiary	Discovery
n033t1	rh	imfs_v	0.210643	Non-Tertiary	Discovery
n033t1	rh	iprs	0.186217	Non-Tertiary	Discovery
n033t1	rh	pimfs	0.153507	Tertiary	Discovery
n033t1	rh	pmfs_a	-0.148687	Tertiary	Discovery
n033t1	rh	pmfs_i	0.118321	Tertiary	Discovery
n033t1	rh	pmfs_p	-0.127859	Tertiary	Discovery
n033t1	rh	sfs_a	0.244198	Non-Tertiary	Discovery
n033t1	rh	sfs_p	0.312658	Non-Tertiary	Discovery
n033t1	rh	sprs	0.249061	Non-Tertiary	Discovery
n034t1	lh	central	0.236189	Non-Tertiary	Discovery
n034t1	lh	ifs	0.226436	Non-Tertiary	Discovery
n034t1	lh	imfs_h	0.248022	Non-Tertiary	Discovery
n034t1	lh	imfs_v	0.189232	Non-Tertiary	Discovery
n034t1	lh	iprs	0.204119	Non-Tertiary	Discovery
n034t1	lh	pimfs	-0.0760958	Tertiary	Discovery
n034t1	lh	pmfs_a	0.329506	Tertiary	Discovery
n034t1	lh	pmfs_i	0.0772569	Tertiary	Discovery
n034t1	lh	pmfs_p	-0.060859	Tertiary	Discovery
n034t1	lh	sfs_a	0.17425	Non-Tertiary	Discovery
n034t1	lh	sfs_p	0.343928	Non-Tertiary	Discovery
n034t1	lh	sprs	0.335431	Non-Tertiary	Discovery
n034t1	rh	central	0.21367	Non-Tertiary	Discovery
n034t1	rh	ifs	0.261048	Non-Tertiary	Discovery
n034t1	rh	imfs_h	0.158631	Non-Tertiary	Discovery
n034t1	rh	imfs_v	-0.0272924	Non-Tertiary	Discovery
n034t1	rh	iprs	0.227229	Non-Tertiary	Discovery
n034t1	rh	pimfs	0.175032	Tertiary	Discovery
n034t1	rh	pmfs_a	-0.15909	Tertiary	Discovery
n034t1	rh	pmfs_i	0.194407	Tertiary	Discovery
n034t1	rh	pmfs_p	0.204383	Tertiary	Discovery
n034t1	rh	sfs_a	0.238974	Non-Tertiary	Discovery
n034t1	rh	sfs_p	0.161368	Non-Tertiary	Discovery
n034t1	rh	sprs	0.338559	Non-Tertiary	Discovery
n036t2	lh	central	0.219087	Non-Tertiary	Discovery
n036t2	lh	ifs	0.209249	Non-Tertiary	Discovery
n036t2	lh	imfs_h	0.220807	Non-Tertiary	Discovery
n036t2	lh	imfs_v	0.216514	Non-Tertiary	Discovery
n036t2	lh	iprs	0.174325	Non-Tertiary	Discovery
n036t2	lh	pimfs	-0.0671638	Tertiary	Discovery
n036t2	lh	pmfs_a	-0.13606	Tertiary	Discovery
n036t2	lh	pmfs_i	-0.265227	Tertiary	Discovery
n036t2	lh	pmfs_p	-0.269173	Tertiary	Discovery
n036t2	lh	sfs_a	0.214572	Non-Tertiary	Discovery
n036t2	lh	sfs_p	0.36556	Non-Tertiary	Discovery
n036t2	lh	sprs	0.241175	Non-Tertiary	Discovery
n036t2	rh	central	0.21208	Non-Tertiary	Discovery
n036t2	rh	ifs	0.25241	Non-Tertiary	Discovery
n036t2	rh	imfs_h	0.21588	Non-Tertiary	Discovery
n036t2	rh	imfs_v	0.227212	Non-Tertiary	Discovery
n036t2	rh	iprs	0.24725	Non-Tertiary	Discovery
n036t2	rh	pimfs	0.154142	Tertiary	Discovery
n036t2	rh	pmfs_a	-0.319206	Tertiary	Discovery
n036t2	rh	pmfs_i	-0.00697144	Tertiary	Discovery
n036t2	rh	pmfs_p	-0.114001	Tertiary	Discovery
n036t2	rh	sfs_a	0.220594	Non-Tertiary	Discovery
n036t2	rh	sfs_p	0.328164	Non-Tertiary	Discovery
n036t2	rh	sprs	0.270761	Non-Tertiary	Discovery
n049t1	lh	central	0.193899	Non-Tertiary	Discovery
n049t1	lh	ifs	0.252642	Non-Tertiary	Discovery
n049t1	lh	imfs_h	0.112697	Non-Tertiary	Discovery
n049t1	lh	imfs_v	0.176045	Non-Tertiary	Discovery
n049t1	lh	iprs	0.288397	Non-Tertiary	Discovery
n049t1	lh	pimfs	0.218884	Tertiary	Discovery
n049t1	lh	pmfs_a	-0.0959775	Tertiary	Discovery
n049t1	lh	pmfs_i	0.150645	Tertiary	Discovery
n049t1	lh	pmfs_p	-0.364872	Tertiary	Discovery
n049t1	lh	sfs_a	0.262335	Non-Tertiary	Discovery
n049t1	lh	sfs_p	0.183057	Non-Tertiary	Discovery
n049t1	lh	sprs	0.248576	Non-Tertiary	Discovery
n049t1	rh	central	0.199739	Non-Tertiary	Discovery
n049t1	rh	ifs	-0.0675857	Non-Tertiary	Discovery
n049t1	rh	imfs_h	0.340814	Non-Tertiary	Discovery
n049t1	rh	imfs_v	0.0787644	Non-Tertiary	Discovery
n049t1	rh	iprs	0.261065	Non-Tertiary	Discovery
n049t1	rh	pimfs	-0.128501	Tertiary	Discovery
n049t1	rh	pmfs_a	-0.0146238	Tertiary	Discovery
n049t1	rh	pmfs_i	0.12888	Tertiary	Discovery
n049t1	rh	pmfs_p	-0.167229	Tertiary	Discovery
n049t1	rh	sfs_a	0.228979	Non-Tertiary	Discovery
n049t1	rh	sfs_p	0.240534	Non-Tertiary	Discovery
n049t1	rh	sprs	0.241245	Non-Tertiary	Discovery
n055t1	lh	central	0.227087	Non-Tertiary	Discovery
n055t1	lh	ifs	0.216568	Non-Tertiary	Discovery
n055t1	lh	imfs_h	0.246724	Non-Tertiary	Discovery
n055t1	lh	imfs_v	0.130951	Non-Tertiary	Discovery
n055t1	lh	iprs	0.252754	Non-Tertiary	Discovery
n055t1	lh	pimfs	0.0632382	Tertiary	Discovery
n055t1	lh	pmfs_a	0.227986	Tertiary	Discovery
n055t1	lh	pmfs_i	0.315789	Tertiary	Discovery
n055t1	lh	pmfs_p	0.165827	Tertiary	Discovery
n055t1	lh	sfs_a	0.0632382	Non-Tertiary	Discovery
n055t1	lh	sfs_p	0.257067	Non-Tertiary	Discovery
n055t1	lh	sprs	0.245587	Non-Tertiary	Discovery
n055t1	rh	central	0.226687	Non-Tertiary	Discovery
n055t1	rh	ifs	0.189659	Non-Tertiary	Discovery
n055t1	rh	imfs_h	-0.0642864	Non-Tertiary	Discovery
n055t1	rh	imfs_v	0.160798	Non-Tertiary	Discovery
n055t1	rh	iprs	0.232876	Non-Tertiary	Discovery
n055t1	rh	pimfs	-0.0338079	Tertiary	Discovery
n055t1	rh	pmfs_a	0.22757	Tertiary	Discovery
n055t1	rh	pmfs_i	0.351904	Tertiary	Discovery
n055t1	rh	pmfs_p	0.106842	Tertiary	Discovery
n055t1	rh	sfs_a	-0.0684124	Non-Tertiary	Discovery
n055t1	rh	sfs_p	0.293739	Non-Tertiary	Discovery
n055t1	rh	sprs	0.147785	Non-Tertiary	Discovery
n062t1	lh	central	0.239885	Non-Tertiary	Discovery
n062t1	lh	ifs	0.23106	Non-Tertiary	Discovery
n062t1	lh	imfs_h	0.200515	Non-Tertiary	Discovery
n062t1	lh	imfs_v	0.34949	Non-Tertiary	Discovery
n062t1	lh	iprs	0.179071	Non-Tertiary	Discovery
n062t1	lh	pimfs	-0.0829108	Tertiary	Discovery
n062t1	lh	pmfs_a	-0.219099	Tertiary	Discovery
n062t1	lh	pmfs_i	-0.0461287	Tertiary	Discovery
n062t1	lh	pmfs_p	-0.142156	Tertiary	Discovery
n062t1	lh	sfs_a	0.307074	Non-Tertiary	Discovery
n062t1	lh	sfs_p	0.251318	Non-Tertiary	Discovery
n062t1	lh	sprs	0.217629	Non-Tertiary	Discovery
n062t1	rh	central	0.148523	Non-Tertiary	Discovery
n062t1	rh	ifs	0.156428	Non-Tertiary	Discovery
n062t1	rh	imfs_h	0.264107	Non-Tertiary	Discovery
n062t1	rh	imfs_v	0.291843	Non-Tertiary	Discovery
n062t1	rh	iprs	0.262184	Non-Tertiary	Discovery
n062t1	rh	pimfs	0.0366921	Tertiary	Discovery
n062t1	rh	pmfs_a	0.251789	Tertiary	Discovery
n062t1	rh	pmfs_i	0.122259	Tertiary	Discovery
n062t1	rh	pmfs_p	-0.227848	Tertiary	Discovery
n062t1	rh	sfs_a	0.309953	Non-Tertiary	Discovery
n062t1	rh	sfs_p	0.245201	Non-Tertiary	Discovery
n062t1	rh	sprs	0.21271	Non-Tertiary	Discovery
n070t1	lh	central	0.21965	Non-Tertiary	Discovery
n070t1	lh	ifs	0.274372	Non-Tertiary	Discovery
n070t1	lh	imfs_h	0.285084	Non-Tertiary	Discovery
n070t1	lh	imfs_v	0.331952	Non-Tertiary	Discovery
n070t1	lh	iprs	0.279064	Non-Tertiary	Discovery
n070t1	lh	pimfs	-0.133008	Tertiary	Discovery
n070t1	lh	pmfs_a	-0.100582	Tertiary	Discovery
n070t1	lh	pmfs_i	0.00849634	Tertiary	Discovery
n070t1	lh	pmfs_p	-0.249038	Tertiary	Discovery
n070t1	lh	sfs_a	0.163991	Non-Tertiary	Discovery
n070t1	lh	sfs_p	0.333415	Non-Tertiary	Discovery
n070t1	lh	sprs	0.184271	Non-Tertiary	Discovery
n070t1	rh	central	0.207032	Non-Tertiary	Discovery
n070t1	rh	ifs	0.218321	Non-Tertiary	Discovery
n070t1	rh	imfs_h	0.173932	Non-Tertiary	Discovery
n070t1	rh	imfs_v	0.285308	Non-Tertiary	Discovery
n070t1	rh	iprs	0.280822	Non-Tertiary	Discovery
n070t1	rh	pimfs	0.0218779	Tertiary	Discovery
n070t1	rh	pmfs_a	0.0834945	Tertiary	Discovery
n070t1	rh	pmfs_i	-0.0982573	Tertiary	Discovery
n070t1	rh	pmfs_p	-0.15633	Tertiary	Discovery
n070t1	rh	sfs_a	0.186037	Non-Tertiary	Discovery
n070t1	rh	sfs_p	0.299076	Non-Tertiary	Discovery
n070t1	rh	sprs	-0.00422717	Non-Tertiary	Discovery
n072t2	lh	central	0.235517	Non-Tertiary	Discovery
n072t2	lh	ifs	0.231618	Non-Tertiary	Discovery
n072t2	lh	imfs_h	0.253668	Non-Tertiary	Discovery
n072t2	lh	imfs_v	0.367421	Non-Tertiary	Discovery
n072t2	lh	iprs	0.28354	Non-Tertiary	Discovery
n072t2	lh	pimfs	-0.0110848	Tertiary	Discovery
n072t2	lh	pmfs_a	-0.0298127	Tertiary	Discovery
n072t2	lh	pmfs_i	-0.0754758	Tertiary	Discovery
n072t2	lh	pmfs_p	0.0265734	Tertiary	Discovery
n072t2	lh	sfs_a	0.304348	Non-Tertiary	Discovery
n072t2	lh	sfs_p	0.220018	Non-Tertiary	Discovery
n072t2	lh	sprs	0.214058	Non-Tertiary	Discovery
n072t2	rh	central	0.224126	Non-Tertiary	Discovery
n072t2	rh	ifs	0.270218	Non-Tertiary	Discovery
n072t2	rh	imfs_h	0.262657	Non-Tertiary	Discovery
n072t2	rh	imfs_v	0.199688	Non-Tertiary	Discovery
n072t2	rh	iprs	0.183603	Non-Tertiary	Discovery
n072t2	rh	pimfs	0.0631013	Tertiary	Discovery
n072t2	rh	pmfs_a	0.06455	Tertiary	Discovery
n072t2	rh	pmfs_i	0.06455	Tertiary	Discovery
n072t2	rh	pmfs_p	0.112403	Tertiary	Discovery
n072t2	rh	sfs_a	0.179244	Non-Tertiary	Discovery
n072t2	rh	sfs_p	0.179174	Non-Tertiary	Discovery
n072t2	rh	sprs	0.2779	Non-Tertiary	Discovery
n077t1	lh	central	0.206963	Non-Tertiary	Discovery
n077t1	lh	ifs	0.193459	Non-Tertiary	Discovery
n077t1	lh	imfs_h	0.336403	Non-Tertiary	Discovery
n077t1	lh	imfs_v	0.261356	Non-Tertiary	Discovery
n077t1	lh	iprs	0.207855	Non-Tertiary	Discovery
n077t1	lh	pimfs	0.167163	Tertiary	Discovery
n077t1	lh	pmfs_a	0.115852	Tertiary	Discovery
n077t1	lh	pmfs_i	-0.164876	Tertiary	Discovery
n077t1	lh	pmfs_p	0.0559117	Tertiary	Discovery
n077t1	lh	sfs_a	0.223221	Non-Tertiary	Discovery
n077t1	lh	sfs_p	0.27924	Non-Tertiary	Discovery
n077t1	lh	sprs	0.26314	Non-Tertiary	Discovery
n077t1	rh	central	0.174442	Non-Tertiary	Discovery
n077t1	rh	ifs	0.207379	Non-Tertiary	Discovery
n077t1	rh	imfs_h	0.229702	Non-Tertiary	Discovery
n077t1	rh	imfs_v	0.158559	Non-Tertiary	Discovery
n077t1	rh	iprs	0.173578	Non-Tertiary	Discovery
n077t1	rh	pimfs	0.0562108	Tertiary	Discovery
n077t1	rh	pmfs_a	0.0648873	Tertiary	Discovery
n077t1	rh	pmfs_i	0.0826197	Tertiary	Discovery
n077t1	rh	pmfs_p	-0.226742	Tertiary	Discovery
n077t1	rh	sfs_a	0.271012	Non-Tertiary	Discovery
n077t1	rh	sfs_p	0.195106	Non-Tertiary	Discovery
n077t1	rh	sprs	0.257925	Non-Tertiary	Discovery
n088t1	lh	central	0.235618	Non-Tertiary	Discovery
n088t1	lh	ifs	0.167226	Non-Tertiary	Discovery
n088t1	lh	imfs_h	0.210684	Non-Tertiary	Discovery
n088t1	lh	imfs_v	0.210758	Non-Tertiary	Discovery
n088t1	lh	iprs	0.177985	Non-Tertiary	Discovery
n088t1	lh	pimfs	0.289964	Tertiary	Discovery
n088t1	lh	pmfs_a	0.267062	Tertiary	Discovery
n088t1	lh	pmfs_i	0.266219	Tertiary	Discovery
n088t1	lh	pmfs_p	0.345198	Tertiary	Discovery
n088t1	lh	sfs_a	0.119604	Non-Tertiary	Discovery
n088t1	lh	sfs_p	0.198129	Non-Tertiary	Discovery
n088t1	lh	sprs	0.31586	Non-Tertiary	Discovery
n088t1	rh	central	0.106143	Non-Tertiary	Discovery
n088t1	rh	ifs	0.26428	Non-Tertiary	Discovery
n088t1	rh	imfs_h	0.203504	Non-Tertiary	Discovery
n088t1	rh	imfs_v	0.1938	Non-Tertiary	Discovery
n088t1	rh	iprs	0.242418	Non-Tertiary	Discovery
n088t1	rh	pimfs	0.070007	Tertiary	Discovery
n088t1	rh	pmfs_a	0.273406	Tertiary	Discovery
n088t1	rh	pmfs_i	0.251664	Tertiary	Discovery
n088t1	rh	pmfs_p	0.244498	Tertiary	Discovery
n088t1	rh	sfs_a	0.10637	Non-Tertiary	Discovery
n088t1	rh	sfs_p	0.323437	Non-Tertiary	Discovery
n088t1	rh	sprs	0.216683	Non-Tertiary	Discovery
n097t1	lh	central	0.221354	Non-Tertiary	Discovery
n097t1	lh	ifs	0.149607	Non-Tertiary	Discovery
n097t1	lh	imfs_h	0.16272	Non-Tertiary	Discovery
n097t1	lh	imfs_v	0.25668	Non-Tertiary	Discovery
n097t1	lh	iprs	0.277655	Non-Tertiary	Discovery
n097t1	lh	pimfs	-0.0169624	Tertiary	Discovery
n097t1	lh	pmfs_a	-0.0638987	Tertiary	Discovery
n097t1	lh	pmfs_i	0.224459	Tertiary	Discovery
n097t1	lh	pmfs_p	0.0939669	Tertiary	Discovery
n097t1	lh	sfs_a	0.245267	Non-Tertiary	Discovery
n097t1	lh	sfs_p	0.23001	Non-Tertiary	Discovery
n097t1	lh	sprs	0.140352	Non-Tertiary	Discovery
n097t1	rh	central	0.222776	Non-Tertiary	Discovery
n097t1	rh	ifs	0.199597	Non-Tertiary	Discovery
n097t1	rh	imfs_h	0.141608	Non-Tertiary	Discovery
n097t1	rh	imfs_v	0.167194	Non-Tertiary	Discovery
n097t1	rh	iprs	0.189323	Non-Tertiary	Discovery
n097t1	rh	pimfs	0.341499	Tertiary	Discovery
n097t1	rh	pmfs_a	0.137031	Tertiary	Discovery
n097t1	rh	pmfs_i	0.123444	Tertiary	Discovery
n097t1	rh	pmfs_p	0.0253008	Tertiary	Discovery
n097t1	rh	sfs_a	0.142265	Non-Tertiary	Discovery
n097t1	rh	sfs_p	0.244716	Non-Tertiary	Discovery
n097t1	rh	sprs	0.166406	Non-Tertiary	Discovery
n101t1	lh	central	0.22779	Non-Tertiary	Discovery
n101t1	lh	ifs	0.250764	Non-Tertiary	Discovery
n101t1	lh	imfs_h	0.306593	Non-Tertiary	Discovery
n101t1	lh	imfs_v	0.220855	Non-Tertiary	Discovery
n101t1	lh	iprs	0.257596	Non-Tertiary	Discovery
n101t1	lh	pimfs	-0.0178519	Tertiary	Discovery
n101t1	lh	pmfs_a	0.221349	Tertiary	Discovery
n101t1	lh	pmfs_i	0.138565	Tertiary	Discovery
n101t1	lh	pmfs_p	0.102147	Tertiary	Discovery
n101t1	lh	sfs_a	0.21963	Non-Tertiary	Discovery
n101t1	lh	sfs_p	0.36057	Non-Tertiary	Discovery
n101t1	lh	sprs	0.259127	Non-Tertiary	Discovery
n101t1	rh	central	0.2228	Non-Tertiary	Discovery
n101t1	rh	ifs	0.115482	Non-Tertiary	Discovery
n101t1	rh	imfs_h	0.102544	Non-Tertiary	Discovery
n101t1	rh	imfs_v	0.285052	Non-Tertiary	Discovery
n101t1	rh	iprs	0.223237	Non-Tertiary	Discovery
n101t1	rh	pimfs	-0.0491844	Tertiary	Discovery
n101t1	rh	pmfs_a	0.124981	Tertiary	Discovery
n101t1	rh	pmfs_i	0.421859	Tertiary	Discovery
n101t1	rh	pmfs_p	0.275158	Tertiary	Discovery
n101t1	rh	sfs_a	0.157968	Non-Tertiary	Discovery
n101t1	rh	sfs_p	0.283094	Non-Tertiary	Discovery
n101t1	rh	sprs	0.281046	Non-Tertiary	Discovery
n104t1	lh	central	0.221822	Non-Tertiary	Discovery
n104t1	lh	ifs	0.185772	Non-Tertiary	Discovery
n104t1	lh	imfs_h	0.196085	Non-Tertiary	Discovery
n104t1	lh	imfs_v	0.162405	Non-Tertiary	Discovery
n104t1	lh	iprs	0.355259	Non-Tertiary	Discovery
n104t1	lh	pimfs	-0.130252	Tertiary	Discovery
n104t1	lh	pmfs_a	0.11489	Tertiary	Discovery
n104t1	lh	pmfs_i	0.00235934	Tertiary	Discovery
n104t1	lh	pmfs_p	0.031908	Tertiary	Discovery
n104t1	lh	sfs_a	0.105516	Non-Tertiary	Discovery
n104t1	lh	sfs_p	0.307604	Non-Tertiary	Discovery
n104t1	lh	sprs	0.253995	Non-Tertiary	Discovery
n104t1	rh	central	0.197325	Non-Tertiary	Discovery
n104t1	rh	ifs	0.205009	Non-Tertiary	Discovery
n104t1	rh	imfs_h	0.111929	Non-Tertiary	Discovery
n104t1	rh	imfs_v	0.219895	Non-Tertiary	Discovery
n104t1	rh	iprs	0.256698	Non-Tertiary	Discovery
n104t1	rh	pimfs	-0.258097	Tertiary	Discovery
n104t1	rh	pmfs_a	0.208319	Tertiary	Discovery
n104t1	rh	pmfs_i	-0.0160397	Tertiary	Discovery
n104t1	rh	pmfs_p	-0.377915	Tertiary	Discovery
n104t1	rh	sfs_a	0.280019	Non-Tertiary	Discovery
n104t1	rh	sfs_p	0.262875	Non-Tertiary	Discovery
n104t1	rh	sprs	0.255346	Non-Tertiary	Discovery
n114t1	lh	central	0.242448	Non-Tertiary	Discovery
n114t1	lh	ifs	0.169672	Non-Tertiary	Discovery
n114t1	lh	imfs_h	0.360621	Non-Tertiary	Discovery
n114t1	lh	imfs_v	0.196675	Non-Tertiary	Discovery
n114t1	lh	iprs	0.282837	Non-Tertiary	Discovery
n114t1	lh	pimfs	-0.062017	Tertiary	Discovery
n114t1	lh	pmfs_a	-0.01996	Tertiary	Discovery
n114t1	lh	pmfs_i	0.127091	Tertiary	Discovery
n114t1	lh	pmfs_p	0.186614	Tertiary	Discovery
n114t1	lh	sfs_a	0.0760695	Non-Tertiary	Discovery
n114t1	lh	sfs_p	0.270038	Non-Tertiary	Discovery
n114t1	lh	sprs	0.172577	Non-Tertiary	Discovery
n114t1	rh	central	0.245429	Non-Tertiary	Discovery
n114t1	rh	ifs	0.201953	Non-Tertiary	Discovery
n114t1	rh	imfs_h	0.136848	Non-Tertiary	Discovery
n114t1	rh	imfs_v	0.203945	Non-Tertiary	Discovery
n114t1	rh	iprs	0.266062	Non-Tertiary	Discovery
n114t1	rh	pimfs	-0.233593	Tertiary	Discovery
n114t1	rh	pmfs_a	0.0630737	Tertiary	Discovery
n114t1	rh	pmfs_i	0.294933	Tertiary	Discovery
n114t1	rh	pmfs_p	0.0951073	Tertiary	Discovery
n114t1	rh	sfs_a	0.228963	Non-Tertiary	Discovery
n114t1	rh	sfs_p	0.156078	Non-Tertiary	Discovery
n114t1	rh	sprs	0.19989	Non-Tertiary	Discovery
n115t1	lh	central	0.247798	Non-Tertiary	Discovery
n115t1	lh	ifs	0.228145	Non-Tertiary	Discovery
n115t1	lh	imfs_h	0.276033	Non-Tertiary	Discovery
n115t1	lh	imfs_v	0.26591	Non-Tertiary	Discovery
n115t1	lh	iprs	0.320969	Non-Tertiary	Discovery
n115t1	lh	pimfs	0.370245	Tertiary	Discovery
n115t1	lh	pmfs_a	-0.183713	Tertiary	Discovery
n115t1	lh	pmfs_i	-0.0824801	Tertiary	Discovery
n115t1	lh	pmfs_p	-0.131856	Tertiary	Discovery
n115t1	lh	sfs_a	0.30656	Non-Tertiary	Discovery
n115t1	lh	sfs_p	0.315063	Non-Tertiary	Discovery
n115t1	lh	sprs	0.22463	Non-Tertiary	Discovery
n115t1	rh	central	0.190243	Non-Tertiary	Discovery
n115t1	rh	ifs	0.216739	Non-Tertiary	Discovery
n115t1	rh	imfs_h	0.152247	Non-Tertiary	Discovery
n115t1	rh	imfs_v	0.0015947	Non-Tertiary	Discovery
n115t1	rh	iprs	0.256685	Non-Tertiary	Discovery
n115t1	rh	pimfs	0.226281	Tertiary	Discovery
n115t1	rh	pmfs_a	-0.198418	Tertiary	Discovery
n115t1	rh	pmfs_i	0.140963	Tertiary	Discovery
n115t1	rh	pmfs_p	-0.171382	Tertiary	Discovery
n115t1	rh	sfs_a	0.347622	Non-Tertiary	Discovery
n115t1	rh	sfs_p	0.302624	Non-Tertiary	Discovery
n115t1	rh	sprs	0.248281	Non-Tertiary	Discovery
n116t1	lh	central	0.218964	Non-Tertiary	Discovery
n116t1	lh	ifs	0.165104	Non-Tertiary	Discovery
n116t1	lh	imfs_h	0.196387	Non-Tertiary	Discovery
n116t1	lh	imfs_v	0.0411179	Non-Tertiary	Discovery
n116t1	lh	iprs	0.286251	Non-Tertiary	Discovery
n116t1	lh	pimfs	-0.013867	Tertiary	Discovery
n116t1	lh	pmfs_a	0.400872	Tertiary	Discovery
n116t1	lh	pmfs_i	-0.0438372	Tertiary	Discovery
n116t1	lh	pmfs_p	-0.0638041	Tertiary	Discovery
n116t1	lh	sfs_a	0.0130368	Non-Tertiary	Discovery
n116t1	lh	sfs_p	0.232139	Non-Tertiary	Discovery
n116t1	lh	sprs	0.228812	Non-Tertiary	Discovery
n116t1	rh	central	0.228524	Non-Tertiary	Discovery
n116t1	rh	ifs	0.158363	Non-Tertiary	Discovery
n116t1	rh	imfs_h	0.152287	Non-Tertiary	Discovery
n116t1	rh	imfs_v	0.155207	Non-Tertiary	Discovery
n116t1	rh	iprs	0.278702	Non-Tertiary	Discovery
n116t1	rh	pimfs	0.135198	Tertiary	Discovery
n116t1	rh	pmfs_a	0.349734	Tertiary	Discovery
n116t1	rh	pmfs_i	0.132692	Tertiary	Discovery
n116t1	rh	pmfs_p	-0.017292	Tertiary	Discovery
n116t1	rh	sfs_a	0.125121	Non-Tertiary	Discovery
n116t1	rh	sfs_p	0.236459	Non-Tertiary	Discovery
n116t1	rh	sprs	0.162873	Non-Tertiary	Discovery
n120t1	lh	central	0.185248	Non-Tertiary	Discovery
n120t1	lh	ifs	0.137513	Non-Tertiary	Discovery
n120t1	lh	imfs_h	0.216013	Non-Tertiary	Discovery
n120t1	lh	imfs_v	0.064886	Non-Tertiary	Discovery
n120t1	lh	iprs	0.30971	Non-Tertiary	Discovery
n120t1	lh	pimfs	0.0626676	Tertiary	Discovery
n120t1	lh	pmfs_a	0.309119	Tertiary	Discovery
n120t1	lh	pmfs_i	0.301477	Tertiary	Discovery
n120t1	lh	pmfs_p	-0.0327181	Tertiary	Discovery
n120t1	lh	sfs_a	0.204194	Non-Tertiary	Discovery
n120t1	lh	sfs_p	0.307041	Non-Tertiary	Discovery
n120t1	lh	sprs	0.28964	Non-Tertiary	Discovery
n120t1	rh	central	0.171642	Non-Tertiary	Discovery
n120t1	rh	ifs	0.18539	Non-Tertiary	Discovery
n120t1	rh	imfs_h	0.111794	Non-Tertiary	Discovery
n120t1	rh	imfs_v	0.249723	Non-Tertiary	Discovery
n120t1	rh	iprs	0.160217	Non-Tertiary	Discovery
n120t1	rh	pimfs	0.000408054	Tertiary	Discovery
n120t1	rh	pmfs_a	0.0538228	Tertiary	Discovery
n120t1	rh	pmfs_i	-0.11327	Tertiary	Discovery
n120t1	rh	pmfs_p	0.0734635	Tertiary	Discovery
n120t1	rh	sfs_a	0.183133	Non-Tertiary	Discovery
n120t1	rh	sfs_p	0.270009	Non-Tertiary	Discovery
n120t1	rh	sprs	0.266109	Non-Tertiary	Discovery
n139t1	lh	central	0.160369	Non-Tertiary	Discovery
n139t1	lh	ifs	0.0488034	Non-Tertiary	Discovery
n139t1	lh	imfs_h	0.209425	Non-Tertiary	Discovery
n139t1	lh	imfs_v	0.224335	Non-Tertiary	Discovery
n139t1	lh	iprs	0.305225	Non-Tertiary	Discovery
n139t1	lh	pimfs	0.0725458	Tertiary	Discovery
n139t1	lh	pmfs_a	0.312167	Tertiary	Discovery
n139t1	lh	pmfs_i	0.16133	Tertiary	Discovery
n139t1	lh	pmfs_p	0.148006	Tertiary	Discovery
n139t1	lh	sfs_a	0.204403	Non-Tertiary	Discovery
n139t1	lh	sfs_p	0.222651	Non-Tertiary	Discovery
n139t1	lh	sprs	0.276417	Non-Tertiary	Discovery
n139t1	rh	central	0.213433	Non-Tertiary	Discovery
n139t1	rh	ifs	0.139778	Non-Tertiary	Discovery
n139t1	rh	imfs_h	0.258064	Non-Tertiary	Discovery
n139t1	rh	imfs_v	0.208604	Non-Tertiary	Discovery
n139t1	rh	iprs	0.366916	Non-Tertiary	Discovery
n139t1	rh	pimfs	-0.0600879	Tertiary	Discovery
n139t1	rh	pmfs_a	-0.0714922	Tertiary	Discovery
n139t1	rh	pmfs_i	0.12229	Tertiary	Discovery
n139t1	rh	pmfs_p	-0.0616147	Tertiary	Discovery
n139t1	rh	sfs_a	0.244875	Non-Tertiary	Discovery
n139t1	rh	sfs_p	0.191892	Non-Tertiary	Discovery
n139t1	rh	sprs	0.263327	Non-Tertiary	Discovery
n175t1	lh	central	0.195731	Non-Tertiary	Discovery
n175t1	lh	ifs	0.208809	Non-Tertiary	Discovery
n175t1	lh	imfs_h	0.310161	Non-Tertiary	Discovery
n175t1	lh	imfs_v	0.159031	Non-Tertiary	Discovery
n175t1	lh	iprs	0.259042	Non-Tertiary	Discovery
n175t1	lh	pimfs	-0.0899456	Tertiary	Discovery
n175t1	lh	pmfs_a	0.0712231	Tertiary	Discovery
n175t1	lh	pmfs_i	-0.0720307	Tertiary	Discovery
n175t1	lh	pmfs_p	0.0589466	Tertiary	Discovery
n175t1	lh	sfs_a	0.240881	Non-Tertiary	Discovery
n175t1	lh	sfs_p	0.226258	Non-Tertiary	Discovery
n175t1	lh	sprs	0.256772	Non-Tertiary	Discovery
n175t1	rh	central	0.152197	Non-Tertiary	Discovery
n175t1	rh	ifs	0.176187	Non-Tertiary	Discovery
n175t1	rh	imfs_h	-0.0194441	Non-Tertiary	Discovery
n175t1	rh	imfs_v	0.0961836	Non-Tertiary	Discovery
n175t1	rh	iprs	0.162822	Non-Tertiary	Discovery
n175t1	rh	pimfs	-0.00767597	Tertiary	Discovery
n175t1	rh	pmfs_a	0.276058	Tertiary	Discovery
n175t1	rh	pmfs_i	0.117292	Tertiary	Discovery
n175t1	rh	pmfs_p	-0.18413	Tertiary	Discovery
n175t1	rh	sfs_a	0.246486	Non-Tertiary	Discovery
n175t1	rh	sfs_p	0.243316	Non-Tertiary	Discovery
n175t1	rh	sprs	0.288058	Non-Tertiary	Discovery
n185t1	lh	central	0.244997	Non-Tertiary	Discovery
n185t1	lh	ifs	0.15209	Non-Tertiary	Discovery
n185t1	lh	imfs_h	0.209759	Non-Tertiary	Discovery
n185t1	lh	imfs_v	0.20441	Non-Tertiary	Discovery
n185t1	lh	iprs	0.195254	Non-Tertiary	Discovery
n185t1	lh	pimfs	0.0918103	Tertiary	Discovery
n185t1	lh	pmfs_a	0.328641	Tertiary	Discovery
n185t1	lh	pmfs_i	0.186396	Tertiary	Discovery
n185t1	lh	pmfs_p	-0.0666414	Tertiary	Discovery
n185t1	lh	sfs_a	0.091508	Non-Tertiary	Discovery
n185t1	lh	sfs_p	0.219538	Non-Tertiary	Discovery
n185t1	lh	sprs	0.285998	Non-Tertiary	Discovery
n185t1	rh	central	0.219983	Non-Tertiary	Discovery
n185t1	rh	ifs	0.184321	Non-Tertiary	Discovery
n185t1	rh	imfs_h	0.206124	Non-Tertiary	Discovery
n185t1	rh	imfs_v	0.238952	Non-Tertiary	Discovery
n185t1	rh	iprs	0.322077	Non-Tertiary	Discovery
n185t1	rh	pimfs	-0.0516411	Tertiary	Discovery
n185t1	rh	pmfs_a	0.292143	Tertiary	Discovery
n185t1	rh	pmfs_i	0.34878	Tertiary	Discovery
n185t1	rh	pmfs_p	0.150679	Tertiary	Discovery
n185t1	rh	sfs_a	0.135438	Non-Tertiary	Discovery
n185t1	rh	sfs_p	0.269059	Non-Tertiary	Discovery
n185t1	rh	sprs	0.243379	Non-Tertiary	Discovery
n193t1	lh	central	0.199196	Non-Tertiary	Discovery
n193t1	lh	ifs	0.209601	Non-Tertiary	Discovery
n193t1	lh	imfs_h	0.213469	Non-Tertiary	Discovery
n193t1	lh	imfs_v	0.253228	Non-Tertiary	Discovery
n193t1	lh	iprs	0.285165	Non-Tertiary	Discovery
n193t1	lh	pimfs	-0.0499235	Tertiary	Discovery
n193t1	lh	pmfs_a	0.092158	Tertiary	Discovery
n193t1	lh	pmfs_i	-0.15573	Tertiary	Discovery
n193t1	lh	pmfs_p	-0.112332	Tertiary	Discovery
n193t1	lh	sfs_a	0.303627	Non-Tertiary	Discovery
n193t1	lh	sfs_p	0.0610842	Non-Tertiary	Discovery
n193t1	lh	sprs	0.286396	Non-Tertiary	Discovery
n193t1	rh	central	0.237023	Non-Tertiary	Discovery
n193t1	rh	ifs	0.222456	Non-Tertiary	Discovery
n193t1	rh	imfs_h	0.258939	Non-Tertiary	Discovery
n193t1	rh	imfs_v	0.0977834	Non-Tertiary	Discovery
n193t1	rh	iprs	0.21995	Non-Tertiary	Discovery
n193t1	rh	pimfs	-0.0672189	Tertiary	Discovery
n193t1	rh	pmfs_a	0.183084	Tertiary	Discovery
n193t1	rh	pmfs_i	-0.129553	Tertiary	Discovery
n193t1	rh	pmfs_p	0.204224	Tertiary	Discovery
n193t1	rh	sfs_a	0.146355	Non-Tertiary	Discovery
n193t1	rh	sfs_p	0.294927	Non-Tertiary	Discovery
n193t1	rh	sprs	0.24085	Non-Tertiary	Discovery
n196t1	lh	central	0.205645	Non-Tertiary	Discovery
n196t1	lh	ifs	0.267446	Non-Tertiary	Discovery
n196t1	lh	imfs_h	0.257137	Non-Tertiary	Discovery
n196t1	lh	imfs_v	0.264938	Non-Tertiary	Discovery
n196t1	lh	iprs	0.30568	Non-Tertiary	Discovery
n196t1	lh	pimfs	0.00619151	Tertiary	Discovery
n196t1	lh	pmfs_a	-0.134569	Tertiary	Discovery
n196t1	lh	pmfs_i	0.00145986	Tertiary	Discovery
n196t1	lh	pmfs_p	0.0508956	Tertiary	Discovery
n196t1	lh	sfs_a	0.226419	Non-Tertiary	Discovery
n196t1	lh	sfs_p	0.297247	Non-Tertiary	Discovery
n196t1	lh	sprs	0.275548	Non-Tertiary	Discovery
n196t1	rh	central	0.175034	Non-Tertiary	Discovery
n196t1	rh	ifs	0.204189	Non-Tertiary	Discovery
n196t1	rh	imfs_h	0.297904	Non-Tertiary	Discovery
n196t1	rh	imfs_v	0.266596	Non-Tertiary	Discovery
n196t1	rh	iprs	0.244062	Non-Tertiary	Discovery
n196t1	rh	pimfs	-0.0325351	Tertiary	Discovery
n196t1	rh	pmfs_a	0.0143656	Tertiary	Discovery
n196t1	rh	pmfs_i	0.248267	Tertiary	Discovery
n196t1	rh	pmfs_p	0.0427742	Tertiary	Discovery
n196t1	rh	sfs_a	0.24751	Non-Tertiary	Discovery
n196t1	rh	sfs_p	0.290608	Non-Tertiary	Discovery
n196t1	rh	sprs	0.256412	Non-Tertiary	Discovery
n198t1	lh	central	0.209323	Non-Tertiary	Discovery
n198t1	lh	ifs	0.209175	Non-Tertiary	Discovery
n198t1	lh	imfs_h	0.0673815	Non-Tertiary	Discovery
n198t1	lh	imfs_v	-0.0289385	Non-Tertiary	Discovery
n198t1	lh	iprs	0.18751	Non-Tertiary	Discovery
n198t1	lh	pimfs	0.332259	Tertiary	Discovery
n198t1	lh	pmfs_a	0.0212863	Tertiary	Discovery
n198t1	lh	pmfs_i	0.203434	Tertiary	Discovery
n198t1	lh	pmfs_p	-0.281985	Tertiary	Discovery
n198t1	lh	sfs_a	0.253034	Non-Tertiary	Discovery
n198t1	lh	sfs_p	0.22034	Non-Tertiary	Discovery
n198t1	lh	sprs	0.311487	Non-Tertiary	Discovery
n198t1	rh	central	0.200756	Non-Tertiary	Discovery
n198t1	rh	ifs	0.145314	Non-Tertiary	Discovery
n198t1	rh	imfs_h	0.291711	Non-Tertiary	Discovery
n198t1	rh	imfs_v	0.234993	Non-Tertiary	Discovery
n198t1	rh	iprs	0.270597	Non-Tertiary	Discovery
n198t1	rh	pimfs	0.0740386	Tertiary	Discovery
n198t1	rh	pmfs_a	0.202187	Tertiary	Discovery
n198t1	rh	pmfs_i	-0.0808543	Tertiary	Discovery
n198t1	rh	pmfs_p	-0.226446	Tertiary	Discovery
n198t1	rh	sfs_a	0.267392	Non-Tertiary	Discovery
n198t1	rh	sfs_p	0.234552	Non-Tertiary	Discovery
n198t1	rh	sprs	0.201473	Non-Tertiary	Discovery
n013t2	rh	central	0.201657	Non-Tertiary	Replication
n013t2	lh	central	0.190555	Non-Tertiary	Replication
n013t2	rh	ifs	0.180208	Non-Tertiary	Replication
n013t2	lh	ifs	0.19201	Non-Tertiary	Replication
n013t2	rh	imfs_h	0.282158	Non-Tertiary	Replication
n013t2	lh	imfs_h	0.142184	Non-Tertiary	Replication
n013t2	rh	imfs_v	0.226562	Non-Tertiary	Replication
n013t2	lh	imfs_v	0.132119	Non-Tertiary	Replication
n013t2	rh	iprs	0.303429	Non-Tertiary	Replication
n013t2	lh	iprs	0.242968	Non-Tertiary	Replication
n013t2	rh	pimfs	-0.344511	Tertiary	Replication
n013t2	lh	pimfs	0.154704	Tertiary	Replication
n013t2	rh	pmfs_a	0.0328244	Tertiary	Replication
n013t2	lh	pmfs_a	0.101919	Tertiary	Replication
n013t2	rh	pmfs_i	-0.14008	Tertiary	Replication
n013t2	lh	pmfs_i	-0.359021	Tertiary	Replication
n013t2	rh	pmfs_p	0.201261	Tertiary	Replication
n013t2	lh	pmfs_p	0.112276	Tertiary	Replication
n013t2	rh	sfs_a	0.166077	Non-Tertiary	Replication
n013t2	lh	sfs_a	0.256686	Non-Tertiary	Replication
n013t2	rh	sfs_p	0.22435	Non-Tertiary	Replication
n013t2	lh	sfs_p	0.251513	Non-Tertiary	Replication
n013t2	rh	sprs	0.288127	Non-Tertiary	Replication
n013t2	lh	sprs	0.283797	Non-Tertiary	Replication
n016t2	rh	central	0.280105	Non-Tertiary	Replication
n016t2	lh	central	0.218849	Non-Tertiary	Replication
n016t2	rh	ifs	0.258517	Non-Tertiary	Replication
n016t2	lh	ifs	0.275241	Non-Tertiary	Replication
n016t2	rh	imfs_h	0.101513	Non-Tertiary	Replication
n016t2	lh	imfs_h	0.236058	Non-Tertiary	Replication
n016t2	rh	imfs_v	0.235114	Non-Tertiary	Replication
n016t2	lh	imfs_v	0.300518	Non-Tertiary	Replication
n016t2	rh	iprs	0.231329	Non-Tertiary	Replication
n016t2	lh	iprs	0.272227	Non-Tertiary	Replication
n016t2	rh	pimfs	0.061611	Tertiary	Replication
n016t2	lh	pimfs	-0.0118745	Tertiary	Replication
n016t2	rh	pmfs_a	-0.0165776	Tertiary	Replication
n016t2	lh	pmfs_a	0.0412123	Tertiary	Replication
n016t2	rh	pmfs_i	0.149344	Tertiary	Replication
n016t2	lh	pmfs_i	-0.0481495	Tertiary	Replication
n016t2	rh	pmfs_p	0.0485618	Tertiary	Replication
n016t2	lh	pmfs_p	0.140015	Tertiary	Replication
n016t2	rh	sfs_a	0.24535	Non-Tertiary	Replication
n016t2	lh	sfs_a	0.330006	Non-Tertiary	Replication
n016t2	rh	sfs_p	0.217878	Non-Tertiary	Replication
n016t2	lh	sfs_p	0.220049	Non-Tertiary	Replication
n016t2	rh	sprs	0.327894	Non-Tertiary	Replication
n016t2	lh	sprs	0.236946	Non-Tertiary	Replication
n018t2	rh	central	0.186016	Non-Tertiary	Replication
n018t2	lh	central	0.194161	Non-Tertiary	Replication
n018t2	rh	ifs	0.167346	Non-Tertiary	Replication
n018t2	lh	ifs	0.0840383	Non-Tertiary	Replication
n018t2	rh	imfs_h	0.041091	Non-Tertiary	Replication
n018t2	lh	imfs_h	0.261857	Non-Tertiary	Replication
n018t2	rh	imfs_v	0.0878696	Non-Tertiary	Replication
n018t2	lh	imfs_v	0.17219	Non-Tertiary	Replication
n018t2	rh	iprs	0.230057	Non-Tertiary	Replication
n018t2	lh	iprs	0.324379	Non-Tertiary	Replication
n018t2	rh	pimfs	0.240788	Tertiary	Replication
n018t2	lh	pimfs	0.054899	Tertiary	Replication
n018t2	rh	pmfs_a	0.196294	Tertiary	Replication
n018t2	lh	pmfs_a	0.117111	Tertiary	Replication
n018t2	rh	pmfs_i	0.172426	Tertiary	Replication
n018t2	lh	pmfs_i	0.167171	Tertiary	Replication
n018t2	rh	pmfs_p	-0.333594	Tertiary	Replication
n018t2	lh	pmfs_p	0.152202	Tertiary	Replication
n018t2	rh	sfs_a	0.131773	Non-Tertiary	Replication
n018t2	lh	sfs_a	0.0623944	Non-Tertiary	Replication
n018t2	rh	sfs_p	0.213875	Non-Tertiary	Replication
n018t2	lh	sfs_p	0.252661	Non-Tertiary	Replication
n018t2	rh	sprs	0.333665	Non-Tertiary	Replication
n018t2	lh	sprs	0.162059	Non-Tertiary	Replication
n022t2	rh	central	0.240876	Non-Tertiary	Replication
n022t2	lh	central	0.218312	Non-Tertiary	Replication
n022t2	rh	ifs	0.247816	Non-Tertiary	Replication
n022t2	lh	ifs	0.19394	Non-Tertiary	Replication
n022t2	rh	imfs_h	0.121611	Non-Tertiary	Replication
n022t2	lh	imfs_h	0.162724	Non-Tertiary	Replication
n022t2	rh	imfs_v	-0.0624588	Non-Tertiary	Replication
n022t2	lh	imfs_v	0.0785231	Non-Tertiary	Replication
n022t2	rh	iprs	0.237046	Non-Tertiary	Replication
n022t2	lh	iprs	0.237382	Non-Tertiary	Replication
n022t2	rh	pimfs	-0.0354042	Tertiary	Replication
n022t2	lh	pimfs	0.194039	Tertiary	Replication
n022t2	rh	pmfs_a	0.0960132	Tertiary	Replication
n022t2	lh	pmfs_a	0.244942	Tertiary	Replication
n022t2	rh	pmfs_i	0.165723	Tertiary	Replication
n022t2	lh	pmfs_i	0.184975	Tertiary	Replication
n022t2	rh	pmfs_p	-0.0817531	Tertiary	Replication
n022t2	lh	pmfs_p	0.16912	Tertiary	Replication
n022t2	rh	sfs_a	0.191981	Non-Tertiary	Replication
n022t2	lh	sfs_a	0.228476	Non-Tertiary	Replication
n022t2	rh	sfs_p	0.231678	Non-Tertiary	Replication
n022t2	lh	sfs_p	0.15199	Non-Tertiary	Replication
n022t2	rh	sprs	0.24021	Non-Tertiary	Replication
n022t2	lh	sprs	0.294787	Non-Tertiary	Replication
n028t3	rh	central	0.201386	Non-Tertiary	Replication
n028t3	lh	central	0.250029	Non-Tertiary	Replication
n028t3	rh	ifs	0.175034	Non-Tertiary	Replication
n028t3	lh	ifs	0.212219	Non-Tertiary	Replication
n028t3	rh	imfs_h	0.232558	Non-Tertiary	Replication
n028t3	lh	imfs_h	0.191028	Non-Tertiary	Replication
n028t3	rh	imfs_v	0.163313	Non-Tertiary	Replication
n028t3	lh	imfs_v	0.165097	Non-Tertiary	Replication
n028t3	rh	iprs	0.274967	Non-Tertiary	Replication
n028t3	lh	iprs	0.288917	Non-Tertiary	Replication
n028t3	rh	pimfs	0.13391	Tertiary	Replication
n028t3	lh	pimfs	0.216658	Tertiary	Replication
n028t3	rh	pmfs_a	0.275801	Tertiary	Replication
n028t3	lh	pmfs_a	-0.0608293	Tertiary	Replication
n028t3	rh	pmfs_i	0.238742	Tertiary	Replication
n028t3	lh	pmfs_i	0.144506	Tertiary	Replication
n028t3	rh	pmfs_p	-0.251641	Tertiary	Replication
n028t3	lh	pmfs_p	-0.0713694	Tertiary	Replication
n028t3	rh	sfs_a	0.081663	Non-Tertiary	Replication
n028t3	lh	sfs_a	0.223982	Non-Tertiary	Replication
n028t3	rh	sfs_p	0.20712	Non-Tertiary	Replication
n028t3	lh	sfs_p	0.226558	Non-Tertiary	Replication
n028t3	rh	sprs	0.269974	Non-Tertiary	Replication
n028t3	lh	sprs	0.229154	Non-Tertiary	Replication
n029t2	rh	central	0.193931	Non-Tertiary	Replication
n029t2	lh	central	0.225384	Non-Tertiary	Replication
n029t2	rh	ifs	0.201714	Non-Tertiary	Replication
n029t2	lh	ifs	0.180568	Non-Tertiary	Replication
n029t2	rh	imfs_h	0.271173	Non-Tertiary	Replication
n029t2	lh	imfs_h	0.311693	Non-Tertiary	Replication
n029t2	rh	imfs_v	0.10494	Non-Tertiary	Replication
n029t2	lh	imfs_v	0.301969	Non-Tertiary	Replication
n029t2	rh	iprs	0.272498	Non-Tertiary	Replication
n029t2	lh	iprs	0.26964	Non-Tertiary	Replication
n029t2	rh	pimfs	-0.00357607	Tertiary	Replication
n029t2	lh	pimfs	0.0193205	Tertiary	Replication
n029t2	rh	pmfs_a	0.322485	Tertiary	Replication
n029t2	lh	pmfs_a	0.175292	Tertiary	Replication
n029t2	rh	pmfs_i	0.110606	Tertiary	Replication
n029t2	lh	pmfs_i	0.250698	Tertiary	Replication
n029t2	rh	pmfs_p	0.0299949	Tertiary	Replication
n029t2	lh	pmfs_p	0.00947868	Tertiary	Replication
n029t2	rh	sfs_a	0.143173	Non-Tertiary	Replication
n029t2	lh	sfs_a	0.253367	Non-Tertiary	Replication
n029t2	rh	sfs_p	0.326268	Non-Tertiary	Replication
n029t2	lh	sfs_p	0.10393	Non-Tertiary	Replication
n029t2	rh	sprs	0.270047	Non-Tertiary	Replication
n029t2	lh	sprs	0.267322	Non-Tertiary	Replication
n030t2	rh	central	0.214881	Non-Tertiary	Replication
n030t2	lh	central	0.229347	Non-Tertiary	Replication
n030t2	rh	ifs	0.261016	Non-Tertiary	Replication
n030t2	lh	ifs	0.267645	Non-Tertiary	Replication
n030t2	rh	imfs_h	0.199412	Non-Tertiary	Replication
n030t2	lh	imfs_h	0.208891	Non-Tertiary	Replication
n030t2	rh	imfs_v	0.255211	Non-Tertiary	Replication
n030t2	lh	imfs_v	0.0879184	Non-Tertiary	Replication
n030t2	rh	iprs	0.24619	Non-Tertiary	Replication
n030t2	lh	iprs	0.265153	Non-Tertiary	Replication
n030t2	rh	pimfs	0.208878	Tertiary	Replication
n030t2	lh	pimfs	0.0427085	Tertiary	Replication
n030t2	rh	pmfs_a	-0.224787	Tertiary	Replication
n030t2	lh	pmfs_a	-0.0845878	Tertiary	Replication
n030t2	rh	pmfs_i	0.0448114	Tertiary	Replication
n030t2	lh	pmfs_i	-0.0056629	Tertiary	Replication
n030t2	rh	pmfs_p	-0.258726	Tertiary	Replication
n030t2	lh	pmfs_p	0.198082	Tertiary	Replication
n030t2	rh	sfs_a	0.277954	Non-Tertiary	Replication
n030t2	lh	sfs_a	0.14863	Non-Tertiary	Replication
n030t2	rh	sfs_p	0.207345	Non-Tertiary	Replication
n030t2	lh	sfs_p	0.11779	Non-Tertiary	Replication
n030t2	rh	sprs	0.242762	Non-Tertiary	Replication
n030t2	lh	sprs	0.31539	Non-Tertiary	Replication
n032t2	rh	central	0.197913	Non-Tertiary	Replication
n032t2	lh	central	0.199277	Non-Tertiary	Replication
n032t2	rh	ifs	0.399434	Non-Tertiary	Replication
n032t2	lh	ifs	0.240631	Non-Tertiary	Replication
n032t2	rh	imfs_h	0.326247	Non-Tertiary	Replication
n032t2	lh	imfs_h	0.282648	Non-Tertiary	Replication
n032t2	rh	imfs_v	0.12167	Non-Tertiary	Replication
n032t2	lh	imfs_v	0.145277	Non-Tertiary	Replication
n032t2	rh	iprs	0.188354	Non-Tertiary	Replication
n032t2	lh	iprs	0.199971	Non-Tertiary	Replication
n032t2	rh	pimfs	0.0711187	Tertiary	Replication
n032t2	lh	pimfs	0.0593355	Tertiary	Replication
n032t2	rh	pmfs_a	-0.0396659	Tertiary	Replication
n032t2	lh	pmfs_a	0.151616	Tertiary	Replication
n032t2	rh	pmfs_i	-0.224909	Tertiary	Replication
n032t2	lh	pmfs_i	0.265958	Tertiary	Replication
n032t2	rh	pmfs_p	0.239547	Tertiary	Replication
n032t2	lh	pmfs_p	0.177579	Tertiary	Replication
n032t2	rh	sfs_a	0.24455	Non-Tertiary	Replication
n032t2	lh	sfs_a	0.215406	Non-Tertiary	Replication
n032t2	rh	sfs_p	0.269963	Non-Tertiary	Replication
n032t2	lh	sfs_p	0.2591	Non-Tertiary	Replication
n032t2	rh	sprs	0.199831	Non-Tertiary	Replication
n032t2	lh	sprs	0.179799	Non-Tertiary	Replication
n035t2	rh	central	0.220483	Non-Tertiary	Replication
n035t2	lh	central	0.219499	Non-Tertiary	Replication
n035t2	rh	ifs	0.132021	Non-Tertiary	Replication
n035t2	lh	ifs	0.26081	Non-Tertiary	Replication
n035t2	rh	imfs_h	0.16334	Non-Tertiary	Replication
n035t2	lh	imfs_h	0.185599	Non-Tertiary	Replication
n035t2	rh	imfs_v	0.163854	Non-Tertiary	Replication
n035t2	lh	imfs_v	0.0975945	Non-Tertiary	Replication
n035t2	rh	iprs	0.303664	Non-Tertiary	Replication
n035t2	lh	iprs	0.189831	Non-Tertiary	Replication
n035t2	rh	pimfs	-0.105019	Tertiary	Replication
n035t2	lh	pimfs	0.163889	Tertiary	Replication
n035t2	rh	pmfs_a	0.172632	Tertiary	Replication
n035t2	lh	pmfs_a	-0.0937954	Tertiary	Replication
n035t2	rh	pmfs_i	-0.269081	Tertiary	Replication
n035t2	lh	pmfs_i	0.128865	Tertiary	Replication
n035t2	rh	pmfs_p	0.0208478	Tertiary	Replication
n035t2	lh	pmfs_p	0.0360459	Tertiary	Replication
n035t2	rh	sfs_a	0.280321	Non-Tertiary	Replication
n035t2	lh	sfs_a	0.319015	Non-Tertiary	Replication
n035t2	rh	sfs_p	0.274107	Non-Tertiary	Replication
n035t2	lh	sfs_p	0.214168	Non-Tertiary	Replication
n035t2	rh	sprs	0.26386	Non-Tertiary	Replication
n035t2	lh	sprs	0.27784	Non-Tertiary	Replication
n039t2	rh	central	0.216423	Non-Tertiary	Replication
n039t2	lh	central	0.238187	Non-Tertiary	Replication
n039t2	rh	ifs	0.170563	Non-Tertiary	Replication
n039t2	lh	ifs	0.151318	Non-Tertiary	Replication
n039t2	rh	imfs_h	0.21524	Non-Tertiary	Replication
n039t2	lh	imfs_h	0.300694	Non-Tertiary	Replication
n039t2	rh	imfs_v	0.0882576	Non-Tertiary	Replication
n039t2	lh	imfs_v	0.123684	Non-Tertiary	Replication
n039t2	rh	iprs	0.271894	Non-Tertiary	Replication
n039t2	lh	iprs	0.305739	Non-Tertiary	Replication
n039t2	rh	pimfs	0.00400889	Tertiary	Replication
n039t2	lh	pimfs	-0.0304315	Tertiary	Replication
n039t2	rh	pmfs_a	0.133157	Tertiary	Replication
n039t2	lh	pmfs_a	0.12746	Tertiary	Replication
n039t2	rh	pmfs_i	-0.17864	Tertiary	Replication
n039t2	lh	pmfs_i	0.00198544	Tertiary	Replication
n039t2	rh	pmfs_p	-0.0666849	Tertiary	Replication
n039t2	lh	pmfs_p	-0.363736	Tertiary	Replication
n039t2	rh	sfs_a	0.274389	Non-Tertiary	Replication
n039t2	lh	sfs_a	0.222215	Non-Tertiary	Replication
n039t2	rh	sfs_p	0.266636	Non-Tertiary	Replication
n039t2	lh	sfs_p	0.294514	Non-Tertiary	Replication
n039t2	rh	sprs	0.267089	Non-Tertiary	Replication
n039t2	lh	sprs	0.248354	Non-Tertiary	Replication
n041t2	rh	central	0.206603	Non-Tertiary	Replication
n041t2	lh	central	0.209362	Non-Tertiary	Replication
n041t2	rh	ifs	0.203052	Non-Tertiary	Replication
n041t2	lh	ifs	0.298942	Non-Tertiary	Replication
n041t2	rh	imfs_h	0.175657	Non-Tertiary	Replication
n041t2	lh	imfs_h	0.227972	Non-Tertiary	Replication
n041t2	rh	imfs_v	0.251847	Non-Tertiary	Replication
n041t2	lh	imfs_v	0.238328	Non-Tertiary	Replication
n041t2	rh	iprs	0.280625	Non-Tertiary	Replication
n041t2	lh	iprs	0.288697	Non-Tertiary	Replication
n041t2	rh	pimfs	-0.173394	Tertiary	Replication
n041t2	lh	pimfs	0.0769007	Tertiary	Replication
n041t2	rh	pmfs_a	-0.14812	Tertiary	Replication
n041t2	lh	pmfs_a	-0.0159097	Tertiary	Replication
n041t2	rh	pmfs_i	-0.143053	Tertiary	Replication
n041t2	lh	pmfs_i	0.0380217	Tertiary	Replication
n041t2	rh	pmfs_p	-0.386447	Tertiary	Replication
n041t2	lh	pmfs_p	-0.334641	Tertiary	Replication
n041t2	rh	sfs_a	0.267934	Non-Tertiary	Replication
n041t2	lh	sfs_a	0.162928	Non-Tertiary	Replication
n041t2	rh	sfs_p	0.276001	Non-Tertiary	Replication
n041t2	lh	sfs_p	0.201901	Non-Tertiary	Replication
n041t2	rh	sprs	0.194268	Non-Tertiary	Replication
n041t2	lh	sprs	0.288642	Non-Tertiary	Replication
n044t2	rh	central	0.215665	Non-Tertiary	Replication
n044t2	lh	central	0.21712	Non-Tertiary	Replication
n044t2	rh	ifs	0.23963	Non-Tertiary	Replication
n044t2	lh	ifs	0.178	Non-Tertiary	Replication
n044t2	rh	imfs_h	0.224009	Non-Tertiary	Replication
n044t2	lh	imfs_h	0.26197	Non-Tertiary	Replication
n044t2	rh	imfs_v	0.0131987	Non-Tertiary	Replication
n044t2	lh	imfs_v	0.145993	Non-Tertiary	Replication
n044t2	rh	iprs	0.26137	Non-Tertiary	Replication
n044t2	lh	iprs	0.294013	Non-Tertiary	Replication
n044t2	rh	pimfs	0.0657168	Tertiary	Replication
n044t2	lh	pimfs	0.0254581	Tertiary	Replication
n044t2	rh	pmfs_a	0.00562599	Tertiary	Replication
n044t2	lh	pmfs_a	-0.0340589	Tertiary	Replication
n044t2	rh	pmfs_i	0.0734829	Tertiary	Replication
n044t2	lh	pmfs_i	-0.366158	Tertiary	Replication
n044t2	rh	pmfs_p	0.0061058	Tertiary	Replication
n044t2	lh	pmfs_p	-0.263627	Tertiary	Replication
n044t2	rh	sfs_a	0.247289	Non-Tertiary	Replication
n044t2	lh	sfs_a	0.289174	Non-Tertiary	Replication
n044t2	rh	sfs_p	0.358009	Non-Tertiary	Replication
n044t2	lh	sfs_p	0.225384	Non-Tertiary	Replication
n044t2	rh	sprs	0.252161	Non-Tertiary	Replication
n044t2	lh	sprs	0.140098	Non-Tertiary	Replication
n050t2	rh	central	0.222716	Non-Tertiary	Replication
n050t2	lh	central	0.238908	Non-Tertiary	Replication
n050t2	rh	ifs	0.221911	Non-Tertiary	Replication
n050t2	lh	ifs	0.280476	Non-Tertiary	Replication
n050t2	rh	imfs_h	0.197962	Non-Tertiary	Replication
n050t2	lh	imfs_h	0.246091	Non-Tertiary	Replication
n050t2	rh	imfs_v	0.312955	Non-Tertiary	Replication
n050t2	lh	imfs_v	0.162677	Non-Tertiary	Replication
n050t2	rh	iprs	0.261021	Non-Tertiary	Replication
n050t2	lh	iprs	0.211361	Non-Tertiary	Replication
n050t2	rh	pimfs	-0.000669171	Tertiary	Replication
n050t2	lh	pimfs	0.0366341	Tertiary	Replication
n050t2	rh	pmfs_a	-0.179386	Tertiary	Replication
n050t2	lh	pmfs_a	-0.251793	Tertiary	Replication
n050t2	rh	pmfs_i	-0.145859	Tertiary	Replication
n050t2	lh	pmfs_i	-0.102665	Tertiary	Replication
n050t2	rh	pmfs_p	-0.304177	Tertiary	Replication
n050t2	lh	pmfs_p	-0.230078	Tertiary	Replication
n050t2	rh	sfs_a	0.287556	Non-Tertiary	Replication
n050t2	lh	sfs_a	0.323552	Non-Tertiary	Replication
n050t2	rh	sfs_p	0.200982	Non-Tertiary	Replication
n050t2	lh	sfs_p	0.206391	Non-Tertiary	Replication
n050t2	rh	sprs	0.284993	Non-Tertiary	Replication
n050t2	lh	sprs	0.250312	Non-Tertiary	Replication
n078t2	rh	central	0.190553	Non-Tertiary	Replication
n078t2	lh	central	0.207658	Non-Tertiary	Replication
n078t2	rh	ifs	0.362939	Non-Tertiary	Replication
n078t2	lh	ifs	0.271136	Non-Tertiary	Replication
n078t2	rh	imfs_h	0.165245	Non-Tertiary	Replication
n078t2	lh	imfs_h	0.331651	Non-Tertiary	Replication
n078t2	rh	imfs_v	0.186545	Non-Tertiary	Replication
n078t2	lh	imfs_v	0.204591	Non-Tertiary	Replication
n078t2	rh	iprs	0.242416	Non-Tertiary	Replication
n078t2	lh	iprs	0.314791	Non-Tertiary	Replication
n078t2	rh	pimfs	0.135429	Tertiary	Replication
n078t2	lh	pimfs	0.145318	Tertiary	Replication
n078t2	rh	pmfs_a	0.167179	Tertiary	Replication
n078t2	lh	pmfs_a	0.113226	Tertiary	Replication
n078t2	rh	pmfs_i	-0.328328	Tertiary	Replication
n078t2	lh	pmfs_i	0.157031	Tertiary	Replication
n078t2	rh	pmfs_p	-0.13209	Tertiary	Replication
n078t2	lh	pmfs_p	-0.0486479	Tertiary	Replication
n078t2	rh	sfs_a	0.20432	Non-Tertiary	Replication
n078t2	lh	sfs_a	0.19209	Non-Tertiary	Replication
n078t2	rh	sfs_p	0.251149	Non-Tertiary	Replication
n078t2	lh	sfs_p	0.260565	Non-Tertiary	Replication
n078t2	rh	sprs	0.288205	Non-Tertiary	Replication
n078t2	lh	sprs	0.212144	Non-Tertiary	Replication
n083t2	rh	central	0.220563	Non-Tertiary	Replication
n083t2	lh	central	0.242872	Non-Tertiary	Replication
n083t2	rh	ifs	0.192035	Non-Tertiary	Replication
n083t2	lh	ifs	0.207527	Non-Tertiary	Replication
n083t2	rh	imfs_h	0.167533	Non-Tertiary	Replication
n083t2	lh	imfs_h	0.224371	Non-Tertiary	Replication
n083t2	rh	imfs_v	0.258229	Non-Tertiary	Replication
n083t2	lh	imfs_v	0.173223	Non-Tertiary	Replication
n083t2	rh	iprs	0.219758	Non-Tertiary	Replication
n083t2	lh	iprs	0.268093	Non-Tertiary	Replication
n083t2	rh	pimfs	-0.0487826	Tertiary	Replication
n083t2	lh	pimfs	-0.0717897	Tertiary	Replication
n083t2	rh	pmfs_a	0.388288	Tertiary	Replication
n083t2	lh	pmfs_a	0.136422	Tertiary	Replication
n083t2	rh	pmfs_i	0.00244813	Tertiary	Replication
n083t2	lh	pmfs_i	0.13755	Tertiary	Replication
n083t2	rh	pmfs_p	0.198748	Tertiary	Replication
n083t2	lh	pmfs_p	0.0956658	Tertiary	Replication
n083t2	rh	sfs_a	0.10564	Non-Tertiary	Replication
n083t2	lh	sfs_a	0.341563	Non-Tertiary	Replication
n083t2	rh	sfs_p	0.28554	Non-Tertiary	Replication
n083t2	lh	sfs_p	0.192949	Non-Tertiary	Replication
n083t2	rh	sprs	0.180221	Non-Tertiary	Replication
n083t2	lh	sprs	0.278057	Non-Tertiary	Replication
n086t2	rh	central	0.222399	Non-Tertiary	Replication
n086t2	lh	central	0.180971	Non-Tertiary	Replication
n086t2	rh	ifs	0.194691	Non-Tertiary	Replication
n086t2	lh	ifs	0.23604	Non-Tertiary	Replication
n086t2	rh	imfs_h	0.225415	Non-Tertiary	Replication
n086t2	lh	imfs_h	0.302639	Non-Tertiary	Replication
n086t2	rh	imfs_v	0.147767	Non-Tertiary	Replication
n086t2	lh	imfs_v	0.133829	Non-Tertiary	Replication
n086t2	rh	iprs	0.348854	Non-Tertiary	Replication
n086t2	lh	iprs	0.269207	Non-Tertiary	Replication
n086t2	rh	pimfs	0.0418413	Tertiary	Replication
n086t2	lh	pimfs	0.00987121	Tertiary	Replication
n086t2	rh	pmfs_a	0.114784	Tertiary	Replication
n086t2	lh	pmfs_a	0.0231473	Tertiary	Replication
n086t2	rh	pmfs_i	-0.0504257	Tertiary	Replication
n086t2	lh	pmfs_i	0.178754	Tertiary	Replication
n086t2	rh	pmfs_p	0.126551	Tertiary	Replication
n086t2	lh	pmfs_p	0.0547495	Tertiary	Replication
n086t2	rh	sfs_a	0.32911	Non-Tertiary	Replication
n086t2	lh	sfs_a	0.204578	Non-Tertiary	Replication
n086t2	rh	sfs_p	0.217901	Non-Tertiary	Replication
n086t2	lh	sfs_p	0.234126	Non-Tertiary	Replication
n086t2	rh	sprs	0.283996	Non-Tertiary	Replication
n086t2	lh	sprs	0.333111	Non-Tertiary	Replication
n098t2	rh	central	0.260907	Non-Tertiary	Replication
n098t2	lh	central	0.231706	Non-Tertiary	Replication
n098t2	rh	ifs	0.295265	Non-Tertiary	Replication
n098t2	lh	ifs	0.265836	Non-Tertiary	Replication
n098t2	rh	imfs_h	0.308245	Non-Tertiary	Replication
n098t2	lh	imfs_h	0.126219	Non-Tertiary	Replication
n098t2	rh	imfs_v	0.156491	Non-Tertiary	Replication
n098t2	lh	imfs_v	0.386856	Non-Tertiary	Replication
n098t2	rh	iprs	0.205031	Non-Tertiary	Replication
n098t2	lh	iprs	0.289836	Non-Tertiary	Replication
n098t2	rh	pimfs	0.0465721	Tertiary	Replication
n098t2	lh	pimfs	-0.095994	Tertiary	Replication
n098t2	rh	pmfs_a	0.117427	Tertiary	Replication
n098t2	lh	pmfs_a	-0.037734	Tertiary	Replication
n098t2	rh	pmfs_i	-0.324295	Tertiary	Replication
n098t2	lh	pmfs_i	-0.0887399	Tertiary	Replication
n098t2	rh	pmfs_p	-0.0717991	Tertiary	Replication
n098t2	lh	pmfs_p	0.100096	Tertiary	Replication
n098t2	rh	sfs_a	0.236869	Non-Tertiary	Replication
n098t2	lh	sfs_a	0.270658	Non-Tertiary	Replication
n098t2	rh	sfs_p	0.250705	Non-Tertiary	Replication
n098t2	lh	sfs_p	0.256461	Non-Tertiary	Replication
n098t2	rh	sprs	0.284362	Non-Tertiary	Replication
n098t2	lh	sprs	0.307637	Non-Tertiary	Replication
n100t2	rh	central	0.225901	Non-Tertiary	Replication
n100t2	lh	central	0.216795	Non-Tertiary	Replication
n100t2	rh	ifs	0.147139	Non-Tertiary	Replication
n100t2	lh	ifs	0.234282	Non-Tertiary	Replication
n100t2	rh	imfs_h	0.146057	Non-Tertiary	Replication
n100t2	lh	imfs_h	0.256986	Non-Tertiary	Replication
n100t2	rh	imfs_v	0.2108	Non-Tertiary	Replication
n100t2	lh	imfs_v	0.195618	Non-Tertiary	Replication
n100t2	rh	iprs	0.233736	Non-Tertiary	Replication
n100t2	lh	iprs	0.292577	Non-Tertiary	Replication
n100t2	rh	pimfs	0.00564182	Tertiary	Replication
n100t2	lh	pimfs	0.00935447	Tertiary	Replication
n100t2	rh	pmfs_a	0.0274965	Tertiary	Replication
n100t2	lh	pmfs_a	0.0222163	Tertiary	Replication
n100t2	rh	pmfs_i	0.139684	Tertiary	Replication
n100t2	lh	pmfs_i	-0.0129987	Tertiary	Replication
n100t2	rh	pmfs_p	0.0513704	Tertiary	Replication
n100t2	lh	pmfs_p	-0.27104	Tertiary	Replication
n100t2	rh	sfs_a	0.33809	Non-Tertiary	Replication
n100t2	lh	sfs_a	0.321846	Non-Tertiary	Replication
n100t2	rh	sfs_p	0.251554	Non-Tertiary	Replication
n100t2	lh	sfs_p	0.257452	Non-Tertiary	Replication
n100t2	rh	sprs	0.27727	Non-Tertiary	Replication
n100t2	lh	sprs	0.30112	Non-Tertiary	Replication
n123t2	rh	central	0.203508	Non-Tertiary	Replication
n123t2	lh	central	0.193365	Non-Tertiary	Replication
n123t2	rh	ifs	0.268056	Non-Tertiary	Replication
n123t2	lh	ifs	0.294054	Non-Tertiary	Replication
n123t2	rh	imfs_h	0.210548	Non-Tertiary	Replication
n123t2	lh	imfs_h	0.264041	Non-Tertiary	Replication
n123t2	rh	imfs_v	0.129935	Non-Tertiary	Replication
n123t2	lh	imfs_v	0.465745	Non-Tertiary	Replication
n123t2	rh	iprs	0.136305	Non-Tertiary	Replication
n123t2	lh	iprs	0.239133	Non-Tertiary	Replication
n123t2	rh	pimfs	-0.148927	Tertiary	Replication
n123t2	lh	pimfs	0.0165792	Tertiary	Replication
n123t2	rh	pmfs_a	-0.0782309	Tertiary	Replication
n123t2	lh	pmfs_a	-0.0813129	Tertiary	Replication
n123t2	rh	pmfs_i	-0.0560902	Tertiary	Replication
n123t2	lh	pmfs_i	-0.0860429	Tertiary	Replication
n123t2	rh	pmfs_p	-0.17027	Tertiary	Replication
n123t2	lh	pmfs_p	-0.0620742	Tertiary	Replication
n123t2	rh	sfs_a	0.131702	Non-Tertiary	Replication
n123t2	lh	sfs_a	0.325383	Non-Tertiary	Replication
n123t2	rh	sfs_p	0.242953	Non-Tertiary	Replication
n123t2	lh	sfs_p	0.233919	Non-Tertiary	Replication
n123t2	rh	sprs	0.323668	Non-Tertiary	Replication
n123t2	lh	sprs	0.261955	Non-Tertiary	Replication
n126t2	rh	central	0.189296	Non-Tertiary	Replication
n126t2	lh	central	0.252282	Non-Tertiary	Replication
n126t2	rh	ifs	0.344437	Non-Tertiary	Replication
n126t2	lh	ifs	0.409966	Non-Tertiary	Replication
n126t2	rh	imfs_h	0.245573	Non-Tertiary	Replication
n126t2	lh	imfs_h	0.254635	Non-Tertiary	Replication
n126t2	rh	imfs_v	0.175112	Non-Tertiary	Replication
n126t2	lh	imfs_v	0.192469	Non-Tertiary	Replication
n126t2	rh	iprs	0.246346	Non-Tertiary	Replication
n126t2	lh	iprs	0.222068	Non-Tertiary	Replication
n126t2	rh	pimfs	-0.0205164	Tertiary	Replication
n126t2	lh	pimfs	0.209713	Tertiary	Replication
n126t2	rh	pmfs_a	0.195919	Tertiary	Replication
n126t2	lh	pmfs_a	0.0250125	Tertiary	Replication
n126t2	rh	pmfs_i	-0.073555	Tertiary	Replication
n126t2	lh	pmfs_i	0.00317029	Tertiary	Replication
n126t2	rh	pmfs_p	0.151368	Tertiary	Replication
n126t2	lh	pmfs_p	0.0518728	Tertiary	Replication
n126t2	rh	sfs_a	0.167313	Non-Tertiary	Replication
n126t2	lh	sfs_a	0.180018	Non-Tertiary	Replication
n126t2	rh	sfs_p	0.108807	Non-Tertiary	Replication
n126t2	lh	sfs_p	0.234511	Non-Tertiary	Replication
n126t2	rh	sprs	0.250229	Non-Tertiary	Replication
n126t2	lh	sprs	0.239802	Non-Tertiary	Replication
n157t2	rh	central	0.216884	Non-Tertiary	Replication
n157t2	lh	central	0.255053	Non-Tertiary	Replication
n157t2	rh	ifs	0.343545	Non-Tertiary	Replication
n157t2	lh	ifs	0.259566	Non-Tertiary	Replication
n157t2	rh	imfs_h	0.103915	Non-Tertiary	Replication
n157t2	lh	imfs_h	0.189882	Non-Tertiary	Replication
n157t2	rh	imfs_v	-0.0700739	Non-Tertiary	Replication
n157t2	lh	imfs_v	0.212919	Non-Tertiary	Replication
n157t2	rh	iprs	0.257631	Non-Tertiary	Replication
n157t2	lh	iprs	0.301247	Non-Tertiary	Replication
n157t2	rh	pimfs	0.231454	Tertiary	Replication
n157t2	lh	pimfs	0.207356	Tertiary	Replication
n157t2	rh	pmfs_a	0.0320155	Tertiary	Replication
n157t2	lh	pmfs_a	-0.104754	Tertiary	Replication
n157t2	rh	pmfs_i	-0.0654885	Tertiary	Replication
n157t2	lh	pmfs_i	-0.0103181	Tertiary	Replication
n157t2	rh	pmfs_p	-0.190547	Tertiary	Replication
n157t2	lh	pmfs_p	0.0214874	Tertiary	Replication
n157t2	rh	sfs_a	0.211126	Non-Tertiary	Replication
n157t2	lh	sfs_a	0.325753	Non-Tertiary	Replication
n157t2	rh	sfs_p	0.254349	Non-Tertiary	Replication
n157t2	lh	sfs_p	0.2428	Non-Tertiary	Replication
n157t2	rh	sprs	0.326583	Non-Tertiary	Replication
n157t2	lh	sprs	0.257287	Non-Tertiary	Replication
n160t2	rh	central	0.172789	Non-Tertiary	Replication
n160t2	lh	central	0.215528	Non-Tertiary	Replication
n160t2	rh	ifs	0.189841	Non-Tertiary	Replication
n160t2	lh	ifs	0.204493	Non-Tertiary	Replication
n160t2	rh	imfs_h	0.229909	Non-Tertiary	Replication
n160t2	lh	imfs_h	0.209678	Non-Tertiary	Replication
n160t2	rh	imfs_v	0.169996	Non-Tertiary	Replication
n160t2	lh	imfs_v	0.202976	Non-Tertiary	Replication
n160t2	rh	iprs	0.261103	Non-Tertiary	Replication
n160t2	lh	iprs	0.281959	Non-Tertiary	Replication
n160t2	rh	pimfs	0.171002	Tertiary	Replication
n160t2	lh	pimfs	0.165692	Tertiary	Replication
n160t2	rh	pmfs_a	-0.0336956	Tertiary	Replication
n160t2	lh	pmfs_a	-0.222627	Tertiary	Replication
n160t2	rh	pmfs_i	-0.035131	Tertiary	Replication
n160t2	lh	pmfs_i	0.0372965	Tertiary	Replication
n160t2	rh	pmfs_p	0.0664333	Tertiary	Replication
n160t2	lh	pmfs_p	-0.0830713	Tertiary	Replication
n160t2	rh	sfs_a	0.302354	Non-Tertiary	Replication
n160t2	lh	sfs_a	0.372578	Non-Tertiary	Replication
n160t2	rh	sfs_p	0.1773	Non-Tertiary	Replication
n160t2	lh	sfs_p	0.132871	Non-Tertiary	Replication
n160t2	rh	sprs	0.206686	Non-Tertiary	Replication
n160t2	lh	sprs	0.259612	Non-Tertiary	Replication
n161t2	rh	central	0.228706	Non-Tertiary	Replication
n161t2	lh	central	0.259858	Non-Tertiary	Replication
n161t2	rh	ifs	0.138945	Non-Tertiary	Replication
n161t2	lh	ifs	0.183196	Non-Tertiary	Replication
n161t2	rh	imfs_h	0.0981067	Non-Tertiary	Replication
n161t2	lh	imfs_h	0.206108	Non-Tertiary	Replication
n161t2	rh	imfs_v	0.359101	Non-Tertiary	Replication
n161t2	lh	imfs_v	0.223248	Non-Tertiary	Replication
n161t2	rh	iprs	0.262685	Non-Tertiary	Replication
n161t2	lh	iprs	0.289154	Non-Tertiary	Replication
n161t2	rh	pimfs	0.279602	Tertiary	Replication
n161t2	lh	pimfs	0.184276	Tertiary	Replication
n161t2	rh	pmfs_a	0.0616232	Tertiary	Replication
n161t2	lh	pmfs_a	0.180848	Tertiary	Replication
n161t2	rh	pmfs_i	0.117358	Tertiary	Replication
n161t2	lh	pmfs_i	-0.246861	Tertiary	Replication
n161t2	rh	pmfs_p	-0.382261	Tertiary	Replication
n161t2	lh	pmfs_p	0.0271961	Tertiary	Replication
n161t2	rh	sfs_a	0.240253	Non-Tertiary	Replication
n161t2	lh	sfs_a	0.171449	Non-Tertiary	Replication
n161t2	rh	sfs_p	0.278974	Non-Tertiary	Replication
n161t2	lh	sfs_p	0.318181	Non-Tertiary	Replication
n161t2	rh	sprs	0.290875	Non-Tertiary	Replication
n161t2	lh	sprs	0.34566	Non-Tertiary	Replication
n164t2	rh	central	0.219053	Non-Tertiary	Replication
n164t2	lh	central	0.20056	Non-Tertiary	Replication
n164t2	rh	ifs	0.0882343	Non-Tertiary	Replication
n164t2	lh	ifs	0.0876668	Non-Tertiary	Replication
n164t2	rh	imfs_h	0.196887	Non-Tertiary	Replication
n164t2	lh	imfs_h	0.290376	Non-Tertiary	Replication
n164t2	rh	imfs_v	0.191944	Non-Tertiary	Replication
n164t2	lh	imfs_v	0.0786169	Non-Tertiary	Replication
n164t2	rh	iprs	0.296653	Non-Tertiary	Replication
n164t2	lh	iprs	0.262497	Non-Tertiary	Replication
n164t2	rh	pimfs	0.027106	Tertiary	Replication
n164t2	lh	pimfs	-0.124211	Tertiary	Replication
n164t2	rh	pmfs_a	0.301496	Tertiary	Replication
n164t2	lh	pmfs_a	0.186628	Tertiary	Replication
n164t2	rh	pmfs_i	0.247056	Tertiary	Replication
n164t2	lh	pmfs_i	0.184478	Tertiary	Replication
n164t2	rh	pmfs_p	0.132727	Tertiary	Replication
n164t2	lh	pmfs_p	-0.0723238	Tertiary	Replication
n164t2	rh	sfs_a	0.0726733	Non-Tertiary	Replication
n164t2	lh	sfs_a	0.161143	Non-Tertiary	Replication
n164t2	rh	sfs_p	0.234247	Non-Tertiary	Replication
n164t2	lh	sfs_p	0.192527	Non-Tertiary	Replication
n164t2	rh	sprs	0.247116	Non-Tertiary	Replication
n164t2	lh	sprs	0.291674	Non-Tertiary	Replication
n178t2	rh	central	0.20285	Non-Tertiary	Replication
n178t2	lh	central	0.187651	Non-Tertiary	Replication
n178t2	rh	ifs	0.220407	Non-Tertiary	Replication
n178t2	lh	ifs	0.222576	Non-Tertiary	Replication
n178t2	rh	imfs_h	0.21348	Non-Tertiary	Replication
n178t2	lh	imfs_h	0.340845	Non-Tertiary	Replication
n178t2	rh	imfs_v	0.201384	Non-Tertiary	Replication
n178t2	lh	imfs_v	0.0690968	Non-Tertiary	Replication
n178t2	rh	iprs	0.252774	Non-Tertiary	Replication
n178t2	lh	iprs	0.288037	Non-Tertiary	Replication
n178t2	rh	pimfs	0.0629025	Tertiary	Replication
n178t2	lh	pimfs	0.0459587	Tertiary	Replication
n178t2	rh	pmfs_a	-0.355234	Tertiary	Replication
n178t2	lh	pmfs_a	-0.0221861	Tertiary	Replication
n178t2	rh	pmfs_i	-0.192429	Tertiary	Replication
n178t2	lh	pmfs_i	-0.00341865	Tertiary	Replication
n178t2	rh	pmfs_p	0.0103276	Tertiary	Replication
n178t2	lh	pmfs_p	0.216822	Tertiary	Replication
n178t2	rh	sfs_a	0.282186	Non-Tertiary	Replication
n178t2	lh	sfs_a	0.280737	Non-Tertiary	Replication
n178t2	rh	sfs_p	0.180547	Non-Tertiary	Replication
n178t2	lh	sfs_p	0.208893	Non-Tertiary	Replication
n178t2	rh	sprs	0.252567	Non-Tertiary	Replication
n178t2	lh	sprs	0.19757	Non-Tertiary	Replication
n184t1	rh	central	0.211389	Non-Tertiary	Replication
n184t1	lh	central	0.187674	Non-Tertiary	Replication
n184t1	rh	ifs	0.302485	Non-Tertiary	Replication
n184t1	lh	ifs	0.269133	Non-Tertiary	Replication
n184t1	rh	imfs_h	0.243218	Non-Tertiary	Replication
n184t1	lh	imfs_h	0.226009	Non-Tertiary	Replication
n184t1	rh	imfs_v	0.10436	Non-Tertiary	Replication
n184t1	lh	imfs_v	0.254836	Non-Tertiary	Replication
n184t1	rh	iprs	0.155632	Non-Tertiary	Replication
n184t1	lh	iprs	0.246148	Non-Tertiary	Replication
n184t1	rh	pimfs	-0.088081	Tertiary	Replication
n184t1	lh	pimfs	-0.053121	Tertiary	Replication
n184t1	rh	pmfs_a	-0.285445	Tertiary	Replication
n184t1	lh	pmfs_a	-0.009119	Tertiary	Replication
n184t1	rh	pmfs_i	-0.219772	Tertiary	Replication
n184t1	lh	pmfs_i	-0.160691	Tertiary	Replication
n184t1	rh	pmfs_p	0.0334976	Tertiary	Replication
n184t1	lh	pmfs_p	-0.234335	Tertiary	Replication
n184t1	rh	sfs_a	0.257061	Non-Tertiary	Replication
n184t1	lh	sfs_a	0.262461	Non-Tertiary	Replication
n184t1	rh	sfs_p	0.276441	Non-Tertiary	Replication
n184t1	lh	sfs_p	0.27471	Non-Tertiary	Replication
n184t1	rh	sprs	0.192955	Non-Tertiary	Replication
n184t1	lh	sprs	0.256024	Non-Tertiary	Replication
n190t2	rh	central	0.212916	Non-Tertiary	Replication
n190t2	lh	central	0.214038	Non-Tertiary	Replication
n190t2	rh	ifs	0.224499	Non-Tertiary	Replication
n190t2	lh	ifs	0.127849	Non-Tertiary	Replication
n190t2	rh	imfs_h	0.215281	Non-Tertiary	Replication
n190t2	lh	imfs_h	0.229263	Non-Tertiary	Replication
n190t2	rh	imfs_v	0.0668837	Non-Tertiary	Replication
n190t2	lh	imfs_v	0.206977	Non-Tertiary	Replication
n190t2	rh	iprs	0.221349	Non-Tertiary	Replication
n190t2	lh	iprs	0.292968	Non-Tertiary	Replication
n190t2	rh	pimfs	-0.0290064	Tertiary	Replication
n190t2	lh	pimfs	0.246357	Tertiary	Replication
n190t2	rh	pmfs_a	0.262387	Tertiary	Replication
n190t2	lh	pmfs_a	0.286456	Tertiary	Replication
n190t2	rh	pmfs_i	0.25664	Tertiary	Replication
n190t2	lh	pmfs_i	0.063165	Tertiary	Replication
n190t2	rh	pmfs_p	0.207443	Tertiary	Replication
n190t2	lh	pmfs_p	0.179977	Tertiary	Replication
n190t2	rh	sfs_a	0.149531	Non-Tertiary	Replication
n190t2	lh	sfs_a	0.238862	Non-Tertiary	Replication
n190t2	rh	sfs_p	0.186543	Non-Tertiary	Replication
n190t2	lh	sfs_p	0.329336	Non-Tertiary	Replication
n190t2	rh	sprs	0.388891	Non-Tertiary	Replication
n190t2	lh	sprs	0.251936	Non-Tertiary	Replication

## Sheet: Figure 4a
Figure 4a
Coefficients					MSE
	Sulci	alpha_level	beta		alpha	MSE
1	central	0.01	40.4194		0.01	24.9098
2	sprs	0.01	-8.18157		0.03	24.309
3	iprs	0.01	11.4512		0.05	23.1061
4	sfs_a	0.01	-11.2163		0.07	22.3253
5	sfs_p	0.01	-20.1393		0.09	21.9513
6	imfs_v	0.01	-3.81277		0.1	21.8435
7	imfs_h	0.01	10.9335		0.3	24.6179
8	ifs	0.01	0		0.5	24.4225
9	pmfs_p	0.01	-2.9324		0.7	24.4225
10	pmfs_a	0.01	-6.47509		0.9	24.4225
11	pmfs_i	0.01	8.10744		1	24.4225
12	pimfs	0.01	17.8127
13	central	0.03	29.1348
14	sprs	0.03	-3.1881
15	iprs	0.03	5.98898
16	sfs_a	0.03	-1.76105
17	sfs_p	0.03	-11.2163
18	imfs_v	0.03	-0.0829808
19	imfs_h	0.03	6.80424
20	ifs	0.03	0
21	pmfs_p	0.03	0
22	pmfs_a	0.03	-4.33774
23	pmfs_i	0.03	7.08641
24	pimfs	0.03	16.5872
25	central	0.05	15.1088
26	sprs	0.05	0
27	iprs	0.05	0
28	sfs_a	0.05	0
29	sfs_p	0.05	-3.18791
30	imfs_v	0.05	0
31	imfs_h	0.05	5.02635
32	ifs	0.05	0
33	pmfs_p	0.05	0
34	pmfs_a	0.05	-3.27346
35	pmfs_i	0.05	6.95809
36	pimfs	0.05	14.7351
37	central	0.07	0
38	sprs	0.07	0
39	iprs	0.07	0
40	sfs_a	0.07	0
41	sfs_p	0.07	0
42	imfs_v	0.07	0
43	imfs_h	0.07	2.22147
44	ifs	0.07	0
45	pmfs_p	0.07	0
46	pmfs_a	0.07	-2.86063
47	pmfs_i	0.07	6.33187
48	pimfs	0.07	13.4692
49	central	0.09	0
50	sprs	0.09	0
51	iprs	0.09	0
52	sfs_a	0.09	0
53	sfs_p	0.09	0
54	imfs_v	0.09	0
55	imfs_h	0.09	0
56	ifs	0.09	0
57	pmfs_p	0.09	0
58	pmfs_a	0.09	-2.15712
59	pmfs_i	0.09	5.02322
60	pimfs	0.09	12.4111
61	central	0.1	0
62	sprs	0.1	0
63	iprs	0.1	0
64	sfs_a	0.1	0
65	sfs_p	0.1	0
66	imfs_v	0.1	0
67	imfs_h	0.1	0
68	ifs	0.1	0
69	pmfs_p	0.1	0
70	pmfs_a	0.1	-1.78405
71	pmfs_i	0.1	4.50306
72	pimfs	0.1	11.8849
73	central	0.3	0
74	sprs	0.3	0
75	iprs	0.3	0
76	sfs_a	0.3	0
77	sfs_p	0.3	0
78	imfs_v	0.3	0
79	imfs_h	0.3	0
80	ifs	0.3	0
81	pmfs_p	0.3	0
82	pmfs_a	0.3	0
83	pmfs_i	0.3	0
84	pimfs	0.3	0.0769061
85	central	0.5	0
86	sprs	0.5	0
87	iprs	0.5	0
88	sfs_a	0.5	0
89	sfs_p	0.5	0
90	imfs_v	0.5	0
91	imfs_h	0.5	0
92	ifs	0.5	0
93	pmfs_p	0.5	0
94	pmfs_a	0.5	0
95	pmfs_i	0.5	0
96	pimfs	0.5	0
97	central	0.7	0
98	sprs	0.7	0
99	iprs	0.7	0
100	sfs_a	0.7	0
101	sfs_p	0.7	0
102	imfs_v	0.7	0
103	imfs_h	0.7	0
104	ifs	0.7	0
105	pmfs_p	0.7	0
106	pmfs_a	0.7	0
107	pmfs_i	0.7	0
108	pimfs	0.7	0
109	central	0.9	0
110	sprs	0.9	0
111	iprs	0.9	0
112	sfs_a	0.9	0
113	sfs_p	0.9	0
114	imfs_v	0.9	0
115	imfs_h	0.9	0
116	ifs	0.9	0
117	pmfs_p	0.9	0
118	pmfs_a	0.9	0
119	pmfs_i	0.9	0
120	pimfs	0.9	0
121	central	1	0
122	sprs	1	0
123	iprs	1	0
124	sfs_a	1	0
125	sfs_p	1	0
126	imfs_v	1	0
127	imfs_h	1	0
128	ifs	1	0
129	pmfs_p	1	0
130	pmfs_a	1	0
131	pmfs_i	1	0
132	pimfs	1	0

## Sheet: Figure 5a
Figure 5a
Measured	Predicted
26	28.465
30	30.0749
23	20.7652
29	25.9025
27	31.2279
31	31.8452
19	22.5397
23	23.1408
27	26.0807
25	31.1716
35	31.3536
29	26.3828
26	26.8012
22	20.1306
26	24.6199
32	27.0176
23	22.1662
32	32.9829
31	29.0803
29	31.0063
28	27.4465
34	30.4077
32	29.7732
29	29.5632
16	23.4359
32	30.6466
32	33.858

## Sheet: Figure 5b
Figure 5b
Measured	Predicted
26	22.9292
30	29.8883
23	23.4761
29	24.7331
27	31.433
31	30.8979
19	24.3604
23	24.4108
27	25.2052
25	30.9232
35	29.5048
29	26.5784
26	26.8059
22	23.0097
26	23.4859
32	27.2682
23	23.5609
32	32.0256
31	26.9802
29	30.4589
28	30.3404
34	32.728
32	33.0971
29	28.5343
16	24.348
32	29.9058
32	31.843

## Sheet: Figure 5c
Figure 5c
Measured	Predicted
26	25.7156
30	30.7481
23	19.9716
29	27.8005
27	30.71
31	33.6518
19	23.0705
23	23.8318
27	27.4759
25	33.0973
35	32.5291
29	27.5344
26	25.8742
22	22.2975
26	27.7311
32	24.4555
23	14.4044
32	37.3026
31	25.591
29	31.8206
28	28.8766
34	25.7124
32	28.9401
29	25.7088
16	23.2846
32	29.5423
32	32.6699

## Sheet: Figure 5d
Figure 5D
sub	hemi	AssessmentAge	MatrixR	central	ifs	imfs_h	imfs_v	iprs	pimfs	pmfs_a	pmfs_i	pmfs_p	sfs_a	sfs_p	sprs
n013t2	rh	7.88	26	0.201657	0.180208	0.282158	0.226562	0.303429	-0.344511	0.0328244	-0.14008	0.201261	0.166077	0.22435	0.288127
n016t2	rh	14.72	30	0.280105	0.258517	0.101513	0.235114	0.231329	0.061611	-0.0165776	0.149344	0.0485618	0.24535	0.217878	0.327894
n018t2	rh	8.07	23	0.186016	0.167346	0.041091	0.0878696	0.230057	0.240788	0.196294	0.172426	-0.333594	0.131773	0.213875	0.333665
n022t2	rh	9.68	29	0.240876	0.247816	0.121611	-0.0624588	0.237046	-0.0354042	0.0960132	0.165723	-0.0817531	0.191981	0.231678	0.24021
n028t3	rh	15.96	27	0.201386	0.175034	0.232558	0.163313	0.274967	0.13391	0.275801	0.238742	-0.251641	0.081663	0.20712	0.269974
n029t2	rh	15.76	31	0.193931	0.201714	0.271173	0.10494	0.272498	-0.00357607	0.322485	0.110606	0.0299949	0.143173	0.326268	0.270047
n030t2	rh	8.56	19	0.214881	0.261016	0.199412	0.255211	0.24619	0.208878	-0.224787	0.0448114	-0.258726	0.277954	0.207345	0.242762
n032t2	rh	8.97	23	0.197913	0.399434	0.326247	0.12167	0.188354	0.0711187	-0.0396659	-0.224909	0.239547	0.24455	0.269963	0.199831
n035t2	rh	10	27	0.220483	0.132021	0.16334	0.163854	0.303664	-0.105019	0.172632	-0.269081	0.0208478	0.280321	0.274107	0.26386
n039t2	rh	15.39	25	0.216423	0.170563	0.21524	0.0882576	0.271894	0.00400889	0.133157	-0.17864	-0.0666849	0.274389	0.266636	0.267089
n041t2	rh	14.61	35	0.206603	0.203052	0.175657	0.251847	0.280625	-0.173394	-0.14812	-0.143053	-0.386447	0.267934	0.276001	0.194268
n044t2	rh	11.41	29	0.215665	0.23963	0.224009	0.0131987	0.26137	0.0657168	0.00562599	0.0734829	0.0061058	0.247289	0.358009	0.252161
n050t2	rh	11.51	26	0.222716	0.221911	0.197962	0.312955	0.261021	-0.000669171	-0.179386	-0.145859	-0.304177	0.287556	0.200982	0.284993
n078t2	rh	7.52	22	0.190553	0.362939	0.165245	0.186545	0.242416	0.135429	0.167179	-0.328328	-0.13209	0.20432	0.251149	0.288205
n083t2	rh	8.36	26	0.220563	0.192035	0.167533	0.258229	0.219758	-0.0487826	0.388288	0.00244813	0.198748	0.10564	0.28554	0.180221
n086t2	rh	12.2	32	0.222399	0.194691	0.225415	0.147767	0.348854	0.0418413	0.114784	-0.0504257	0.126551	0.32911	0.217901	0.283996
n098t2	rh	8.15	23	0.260907	0.295265	0.308245	0.156491	0.205031	0.0465721	0.117427	-0.324295	-0.0717991	0.236869	0.250705	0.284362
n100t2	rh	16.91	32	0.225901	0.147139	0.146057	0.2108	0.233736	0.00564182	0.0274965	0.139684	0.0513704	0.33809	0.251554	0.27727
n123t2	rh	11.88	31	0.203508	0.268056	0.210548	0.129935	0.136305	-0.148927	-0.0782309	-0.0560902	-0.17027	0.131702	0.242953	0.323668
n126t2	rh	15.21	29	0.189296	0.344437	0.245573	0.175112	0.246346	-0.0205164	0.195919	-0.073555	0.151368	0.167313	0.108807	0.250229
n157t2	rh	15.04	28	0.216884	0.343545	0.103915	-0.0700739	0.257631	0.231454	0.0320155	-0.0654885	-0.190547	0.211126	0.254349	0.326583
n160t2	rh	17.8	34	0.172789	0.189841	0.229909	0.169996	0.261103	0.171002	-0.0336956	-0.035131	0.0664333	0.302354	0.1773	0.206686
n161t2	rh	17.87	32	0.228706	0.138945	0.0981067	0.359101	0.262685	0.279602	0.0616232	0.117358	-0.382261	0.240253	0.278974	0.290875
n164t2	rh	13.34	29	0.219053	0.0882343	0.196887	0.191944	0.296653	0.027106	0.301496	0.247056	0.132727	0.0726733	0.234247	0.247116
n178t2	rh	8.21	16	0.20285	0.220407	0.21348	0.201384	0.252774	0.0629025	-0.355234	-0.192429	0.0103276	0.282186	0.180547	0.252567
n184t1	rh	14.85	32	0.211389	0.302485	0.243218	0.10436	0.155632	-0.088081	-0.285445	-0.219772	0.0334976	0.257061	0.276441	0.192955
n190t2	rh	16.74	32	0.212916	0.224499	0.215281	0.0668837	0.221349	-0.0290064	0.262387	0.25664	0.207443	0.149531	0.186543	0.388891

## Sheet: Supplementary Table 1
Supplementary Table 1
Discovery	LH	RH
pimfs-components
0	2	3
1	15	18
2	16	12
Replication	LH	RH
pimfs-components
0	1	0
1	3	9
2	24	19

## Sheet: Supplementary Table 2
supplementary table 2
sub	Familyincome	Highestdegreeearned	Race	Ethnicity
n004t2	Over $100,000	Bachelor's degree	More Than One Race	unknown or Not Report
n005t1	$50,000 to $74,999	Bachelor's degree	unknown or Not Report	unknown or Not Report
n009t3	$100,000 to $124,999	GED	More Than One Race	unknown or Not Report
n013t2	NA	NA	White	Not Hispanic or Latino
n016t2	NA	NA	White	Not Hispanic or Latino
n017t1	NA	NA	White	Not Hispanic or Latino
n018t2	NA	NA	White	Not Hispanic or Latino
n021t1	$75,000 to $99,999	Bachelor's degree	White	Not Hispanic or Latino
n022t2	$100,000 to $124,999	Master's degree	More Than One Race	unknown or Not Report
n028t3	Over $200,000	Master's degree	White	Not Hispanic or Latino
n029t2	NA	NA	White	Hispanic or Latino
n030t2	NA	NA	White	Not Hispanic or Latino
n032t2	NA	NA	White	Not Hispanic or Latino
n033t1	Over $100,000	Master's degree	White	Not Hispanic or Latino
n034t1	$75,000 to $99,999	GED	unknown or Not Report	Hispanic or Latino
n035t2		Master's degree	More Than One Race	unknown or Not Report
n036t2	$50,000 to $74,999	Associate degree	Black or African American	unknown or Not Report
n039t2	$175,000 to $199,999	Doctorate	unknown or Not Report	unknown or Not Report
n041t2	$75,000 to $99,999	GED	White	Not Hispanic or Latino
n044t2	$100,000 to $124,999	Doctorate	White	Unknown
n049t1	$25,000 to $34,999	Associate degree	White	Not Hispanic or Latino
n050t2	$25,000 to $34,999	Associate degree	White	Not Hispanic or Latino
n062t1	Over $100,000	Master's degree	White	Not Hispanic or Latino
n070t1	Over $100,000	Bachelor's degree	unknown	unknown
n072t2	$50,000 to $74,999	Master's degree	White	Not Hispanic or Latino
n077t1	$75,000 to $99,999	Bachelor's degree	More Than One Race	unknown
n078t2	$25,000 to $34,999	GED	unknown	Hispanic or Latino
n078t2	$25,000 to $34,999	GED	unknown	Hispanic or Latino
n083t2	$75,000 to $99,999	Master's degree	More Than One Race	unknown
n086t2	$75,000 to $99,999	Associate degree	White	Unknown
n088t1	$16,000 to $24,999	Vocational	unknown	Hispanic or Latino
n097t1	Over $100,000	Master's degree	Black or African American	unknown
n098t2	Over $200,000	Master's degree	White	Not Hispanic or Latino
n100t2	Don't know	Bachelor's degree	White	Not Hispanic or Latino
n101t1	NA	Associate degree	White	Not Hispanic or Latino
n104t1	$50,000 to $74,999	Associate degree	White	Not Hispanic or Latino
n114t1	Over $100,000	Bachelor's degree	Black or African American	unknown
n115t1	NA	NA	More Than One Race	unknown
n116t1	Over $100,000	Doctorate	White	Not Hispanic or Latino
n120t1	$100,000 to $124,999	Other	unknown	unknown
n123t2	$125,000 to $149,999	Bachelor's degree (and teaching credentials)	White	Not Hispanic or Latino
n126t2	$175,000 to $199,999	Master's degree	White	Not Hispanic or Latino
n139t1	Over $100,000	GED	More Than One Race	unknown
n157t2	$75,000 to $99,999	Master's degree	More Than One Race	unknown
n160t2	$150,000 to $174,999	Bachelor's degree	White	unknown
n161t2	$125,000 to $149,999	Bachelor's degree	White	unknown
n164t2	$16,000 to $24,999	Master's degree	More Than One Race	Unknown
n175t1	$50,000 to $74,999	Bachelor's degree	Asian	unknown
n178t2	Over $200,000	Master's degree and Professional	White	unknown
n184t1	NA	Professional	White	Not Hispanic or Latino
n185t1	$100,000 to $124,999	Master's degree	White	Not Hispanic or Latino
n190t2			White	Unknown
n193t1	$100,000 to $124,999	GED	More Than One Race	Unknown
n196t1	NA	None of the above (less than high school)	More Than One Race	Hispanic or Latino
n198t1	$100,000 to $124,999	Bachelor's degree	White	Not Hispanic or Latino

## Sheet: Supplementary Figure 3
supplementary figure 3a-b
sub	hemi	label	mean_cortical_thickness	type	group
n004t2	lh	central	2.046	Non-Tertiary	Discovery
n004t2	lh	ifs	2.275	Non-Tertiary	Discovery
n004t2	lh	imfs_h	2.549	Non-Tertiary	Discovery
n004t2	lh	imfs_v	2.26	Non-Tertiary	Discovery
n004t2	lh	iprs	2.653	Non-Tertiary	Discovery
n004t2	lh	pimfs	1.889	Tertiary	Discovery
n004t2	lh	pmfs_a	2.379	Tertiary	Discovery
n004t2	lh	pmfs_i	2.533	Tertiary	Discovery
n004t2	lh	pmfs_p	2.705	Tertiary	Discovery
n004t2	lh	sfs_a	2.536	Non-Tertiary	Discovery
n004t2	lh	sfs_p	2.616	Non-Tertiary	Discovery
n004t2	lh	sprs	2.686	Non-Tertiary	Discovery
n004t2	rh	central	1.952	Non-Tertiary	Discovery
n004t2	rh	ifs	2.271	Non-Tertiary	Discovery
n004t2	rh	imfs_h	1.652	Non-Tertiary	Discovery
n004t2	rh	imfs_v	1.803	Non-Tertiary	Discovery
n004t2	rh	iprs	2.806	Non-Tertiary	Discovery
n004t2	rh	pimfs	2.1	Tertiary	Discovery
n004t2	rh	pmfs_a	1.813	Tertiary	Discovery
n004t2	rh	pmfs_i	2.256	Tertiary	Discovery
n004t2	rh	pmfs_p	2.845	Tertiary	Discovery
n004t2	rh	sfs_a	2.433	Non-Tertiary	Discovery
n004t2	rh	sfs_p	2.533	Non-Tertiary	Discovery
n004t2	rh	sprs	2.644	Non-Tertiary	Discovery
n005t1	lh	central	2.155	Non-Tertiary	Discovery
n005t1	lh	ifs	2.443	Non-Tertiary	Discovery
n005t1	lh	imfs_h	2.354	Non-Tertiary	Discovery
n005t1	lh	imfs_v	2.339	Non-Tertiary	Discovery
n005t1	lh	iprs	2.834	Non-Tertiary	Discovery
n005t1	lh	pimfs	2.866	Tertiary	Discovery
n005t1	lh	pmfs_a	2.52	Tertiary	Discovery
n005t1	lh	pmfs_i	2.618	Tertiary	Discovery
n005t1	lh	pmfs_p	2.33	Tertiary	Discovery
n005t1	lh	sfs_a	2.592	Non-Tertiary	Discovery
n005t1	lh	sfs_p	2.629	Non-Tertiary	Discovery
n005t1	lh	sprs	2.535	Non-Tertiary	Discovery
n005t1	rh	central	2.105	Non-Tertiary	Discovery
n005t1	rh	ifs	2.274	Non-Tertiary	Discovery
n005t1	rh	imfs_h	2.114	Non-Tertiary	Discovery
n005t1	rh	imfs_v	1.903	Non-Tertiary	Discovery
n005t1	rh	iprs	2.581	Non-Tertiary	Discovery
n005t1	rh	pimfs	2.034	Tertiary	Discovery
n005t1	rh	pmfs_a	2.093	Tertiary	Discovery
n005t1	rh	pmfs_i	2.205	Tertiary	Discovery
n005t1	rh	pmfs_p	2.274	Tertiary	Discovery
n005t1	rh	sfs_a	2.371	Non-Tertiary	Discovery
n005t1	rh	sfs_p	2.432	Non-Tertiary	Discovery
n005t1	rh	sprs	2.382	Non-Tertiary	Discovery
n009t3	lh	central	2.151	Non-Tertiary	Discovery
n009t3	lh	ifs	2.34	Non-Tertiary	Discovery
n009t3	lh	imfs_h	2.227	Non-Tertiary	Discovery
n009t3	lh	imfs_v	2.064	Non-Tertiary	Discovery
n009t3	lh	iprs	2.597	Non-Tertiary	Discovery
n009t3	lh	pimfs	2.092	Tertiary	Discovery
n009t3	lh	pmfs_a	2.631	Tertiary	Discovery
n009t3	lh	pmfs_i	2.045	Tertiary	Discovery
n009t3	lh	pmfs_p	2.698	Tertiary	Discovery
n009t3	lh	sfs_a	2.557	Non-Tertiary	Discovery
n009t3	lh	sfs_p	2.624	Non-Tertiary	Discovery
n009t3	lh	sprs	2.617	Non-Tertiary	Discovery
n009t3	rh	central	2.012	Non-Tertiary	Discovery
n009t3	rh	ifs	2.275	Non-Tertiary	Discovery
n009t3	rh	imfs_h	1.896	Non-Tertiary	Discovery
n009t3	rh	imfs_v	1.951	Non-Tertiary	Discovery
n009t3	rh	iprs	2.582	Non-Tertiary	Discovery
n009t3	rh	pimfs	1.965	Tertiary	Discovery
n009t3	rh	pmfs_a	2.025	Tertiary	Discovery
n009t3	rh	pmfs_i	2.164	Tertiary	Discovery
n009t3	rh	pmfs_p	1.93	Tertiary	Discovery
n009t3	rh	sfs_a	1.958	Non-Tertiary	Discovery
n009t3	rh	sfs_p	2.296	Non-Tertiary	Discovery
n009t3	rh	sprs	2.529	Non-Tertiary	Discovery
n017t1	lh	central	2.303	Non-Tertiary	Discovery
n017t1	lh	ifs	2.198	Non-Tertiary	Discovery
n017t1	lh	imfs_h	2.15	Non-Tertiary	Discovery
n017t1	lh	imfs_v	2.436	Non-Tertiary	Discovery
n017t1	lh	iprs	2.835	Non-Tertiary	Discovery
n017t1	lh	pimfs	3.469	Tertiary	Discovery
n017t1	lh	pmfs_a	2.447	Tertiary	Discovery
n017t1	lh	pmfs_i	2.515	Tertiary	Discovery
n017t1	lh	pmfs_p	2.588	Tertiary	Discovery
n017t1	lh	sfs_a	2.202	Non-Tertiary	Discovery
n017t1	lh	sfs_p	2.442	Non-Tertiary	Discovery
n017t1	lh	sprs	2.699	Non-Tertiary	Discovery
n017t1	rh	central	2.147	Non-Tertiary	Discovery
n017t1	rh	ifs	2.128	Non-Tertiary	Discovery
n017t1	rh	imfs_h	2	Non-Tertiary	Discovery
n017t1	rh	imfs_v	2.008	Non-Tertiary	Discovery
n017t1	rh	iprs	2.644	Non-Tertiary	Discovery
n017t1	rh	pimfs	1.995	Tertiary	Discovery
n017t1	rh	pmfs_a	1.872	Tertiary	Discovery
n017t1	rh	pmfs_i	2.066	Tertiary	Discovery
n017t1	rh	pmfs_p	2.185	Tertiary	Discovery
n017t1	rh	sfs_a	2.151	Non-Tertiary	Discovery
n017t1	rh	sfs_p	2.442	Non-Tertiary	Discovery
n017t1	rh	sprs	2.473	Non-Tertiary	Discovery
n021t1	lh	central	2.098	Non-Tertiary	Discovery
n021t1	lh	ifs	2.221	Non-Tertiary	Discovery
n021t1	lh	imfs_h	2.115	Non-Tertiary	Discovery
n021t1	lh	imfs_v	1.863	Non-Tertiary	Discovery
n021t1	lh	iprs	2.466	Non-Tertiary	Discovery
n021t1	lh	pimfs	1.945	Tertiary	Discovery
n021t1	lh	pmfs_a	1.955	Tertiary	Discovery
n021t1	lh	pmfs_i	2.121	Tertiary	Discovery
n021t1	lh	pmfs_p	2.213	Tertiary	Discovery
n021t1	lh	sfs_a	2.279	Non-Tertiary	Discovery
n021t1	lh	sfs_p	2.448	Non-Tertiary	Discovery
n021t1	lh	sprs	2.423	Non-Tertiary	Discovery
n021t1	rh	central	1.978	Non-Tertiary	Discovery
n021t1	rh	ifs	2.095	Non-Tertiary	Discovery
n021t1	rh	imfs_h	1.841	Non-Tertiary	Discovery
n021t1	rh	imfs_v	1.969	Non-Tertiary	Discovery
n021t1	rh	iprs	2.393	Non-Tertiary	Discovery
n021t1	rh	pimfs	1.871	Tertiary	Discovery
n021t1	rh	pmfs_a	1.991	Tertiary	Discovery
n021t1	rh	pmfs_i	2.09	Tertiary	Discovery
n021t1	rh	pmfs_p	2.235	Tertiary	Discovery
n021t1	rh	sfs_a	2.241	Non-Tertiary	Discovery
n021t1	rh	sfs_p	2.429	Non-Tertiary	Discovery
n021t1	rh	sprs	2.279	Non-Tertiary	Discovery
n033t1	lh	central	2.065	Non-Tertiary	Discovery
n033t1	lh	ifs	2.499	Non-Tertiary	Discovery
n033t1	lh	imfs_h	2.556	Non-Tertiary	Discovery
n033t1	lh	imfs_v	2.228	Non-Tertiary	Discovery
n033t1	lh	iprs	2.52	Non-Tertiary	Discovery
n033t1	lh	pimfs	2.762	Tertiary	Discovery
n033t1	lh	pmfs_a	2.545	Tertiary	Discovery
n033t1	lh	pmfs_i	2.62	Tertiary	Discovery
n033t1	lh	pmfs_p	2.345	Tertiary	Discovery
n033t1	lh	sfs_a	2.57	Non-Tertiary	Discovery
n033t1	lh	sfs_p	2.681	Non-Tertiary	Discovery
n033t1	lh	sprs	2.576	Non-Tertiary	Discovery
n033t1	rh	central	2.073	Non-Tertiary	Discovery
n033t1	rh	ifs	2.394	Non-Tertiary	Discovery
n033t1	rh	imfs_h	2.395	Non-Tertiary	Discovery
n033t1	rh	imfs_v	2.352	Non-Tertiary	Discovery
n033t1	rh	iprs	2.598	Non-Tertiary	Discovery
n033t1	rh	pimfs	2.141	Tertiary	Discovery
n033t1	rh	pmfs_a	2.551	Tertiary	Discovery
n033t1	rh	pmfs_i	2.282	Tertiary	Discovery
n033t1	rh	pmfs_p	2.531	Tertiary	Discovery
n033t1	rh	sfs_a	2.475	Non-Tertiary	Discovery
n033t1	rh	sfs_p	2.591	Non-Tertiary	Discovery
n033t1	rh	sprs	2.546	Non-Tertiary	Discovery
n034t1	lh	central	2.011	Non-Tertiary	Discovery
n034t1	lh	ifs	2.126	Non-Tertiary	Discovery
n034t1	lh	imfs_h	2.282	Non-Tertiary	Discovery
n034t1	lh	imfs_v	2.314	Non-Tertiary	Discovery
n034t1	lh	iprs	2.395	Non-Tertiary	Discovery
n034t1	lh	pimfs	2.187	Tertiary	Discovery
n034t1	lh	pmfs_a	2.387	Tertiary	Discovery
n034t1	lh	pmfs_i	2.474	Tertiary	Discovery
n034t1	lh	pmfs_p	2.531	Tertiary	Discovery
n034t1	lh	sfs_a	2.413	Non-Tertiary	Discovery
n034t1	lh	sfs_p	2.444	Non-Tertiary	Discovery
n034t1	lh	sprs	2.434	Non-Tertiary	Discovery
n034t1	rh	central	1.901	Non-Tertiary	Discovery
n034t1	rh	ifs	2.253	Non-Tertiary	Discovery
n034t1	rh	imfs_h	2.028	Non-Tertiary	Discovery
n034t1	rh	imfs_v	1.965	Non-Tertiary	Discovery
n034t1	rh	iprs	2.458	Non-Tertiary	Discovery
n034t1	rh	pimfs	1.945	Tertiary	Discovery
n034t1	rh	pmfs_a	2.351	Tertiary	Discovery
n034t1	rh	pmfs_i	2.114	Tertiary	Discovery
n034t1	rh	pmfs_p	1.982	Tertiary	Discovery
n034t1	rh	sfs_a	2.285	Non-Tertiary	Discovery
n034t1	rh	sfs_p	2.399	Non-Tertiary	Discovery
n034t1	rh	sprs	2.572	Non-Tertiary	Discovery
n036t2	lh	central	2.024	Non-Tertiary	Discovery
n036t2	lh	ifs	2.367	Non-Tertiary	Discovery
n036t2	lh	imfs_h	2.424	Non-Tertiary	Discovery
n036t2	lh	imfs_v	2.263	Non-Tertiary	Discovery
n036t2	lh	iprs	2.582	Non-Tertiary	Discovery
n036t2	lh	pimfs	2.019	Tertiary	Discovery
n036t2	lh	pmfs_a	2.805	Tertiary	Discovery
n036t2	lh	pmfs_i	2.966	Tertiary	Discovery
n036t2	lh	pmfs_p	2.886	Tertiary	Discovery
n036t2	lh	sfs_a	2.593	Non-Tertiary	Discovery
n036t2	lh	sfs_p	2.67	Non-Tertiary	Discovery
n036t2	lh	sprs	2.587	Non-Tertiary	Discovery
n036t2	rh	central	1.944	Non-Tertiary	Discovery
n036t2	rh	ifs	2.423	Non-Tertiary	Discovery
n036t2	rh	imfs_h	2.407	Non-Tertiary	Discovery
n036t2	rh	imfs_v	1.982	Non-Tertiary	Discovery
n036t2	rh	iprs	2.416	Non-Tertiary	Discovery
n036t2	rh	pimfs	1.98	Tertiary	Discovery
n036t2	rh	pmfs_a	2.884	Tertiary	Discovery
n036t2	rh	pmfs_i	2.62	Tertiary	Discovery
n036t2	rh	pmfs_p	2.648	Tertiary	Discovery
n036t2	rh	sfs_a	2.347	Non-Tertiary	Discovery
n036t2	rh	sfs_p	2.607	Non-Tertiary	Discovery
n036t2	rh	sprs	2.502	Non-Tertiary	Discovery
n049t1	lh	central	2.044	Non-Tertiary	Discovery
n049t1	lh	ifs	2.314	Non-Tertiary	Discovery
n049t1	lh	imfs_h	3.101	Non-Tertiary	Discovery
n049t1	lh	imfs_v	2.174	Non-Tertiary	Discovery
n049t1	lh	iprs	2.744	Non-Tertiary	Discovery
n049t1	lh	pimfs	2.161	Tertiary	Discovery
n049t1	lh	pmfs_a	2.074	Tertiary	Discovery
n049t1	lh	pmfs_i	2.554	Tertiary	Discovery
n049t1	lh	pmfs_p	3.468	Tertiary	Discovery
n049t1	lh	sfs_a	2.374	Non-Tertiary	Discovery
n049t1	lh	sfs_p	2.555	Non-Tertiary	Discovery
n049t1	lh	sprs	2.598	Non-Tertiary	Discovery
n049t1	rh	central	2.026	Non-Tertiary	Discovery
n049t1	rh	ifs	1.74	Non-Tertiary	Discovery
n049t1	rh	imfs_h	1.822	Non-Tertiary	Discovery
n049t1	rh	imfs_v	2.092	Non-Tertiary	Discovery
n049t1	rh	iprs	2.561	Non-Tertiary	Discovery
n049t1	rh	pimfs	1.729	Tertiary	Discovery
n049t1	rh	pmfs_a	2.227	Tertiary	Discovery
n049t1	rh	pmfs_i	2.306	Tertiary	Discovery
n049t1	rh	pmfs_p	2.356	Tertiary	Discovery
n049t1	rh	sfs_a	2.232	Non-Tertiary	Discovery
n049t1	rh	sfs_p	2.239	Non-Tertiary	Discovery
n049t1	rh	sprs	2.51	Non-Tertiary	Discovery
n055t1	lh	central	2.247	Non-Tertiary	Discovery
n055t1	lh	ifs	2.484	Non-Tertiary	Discovery
n055t1	lh	imfs_h	2.538	Non-Tertiary	Discovery
n055t1	lh	imfs_v	2.416	Non-Tertiary	Discovery
n055t1	lh	iprs	2.58	Non-Tertiary	Discovery
n055t1	lh	pimfs	2.62	Tertiary	Discovery
n055t1	lh	pmfs_a	2.352	Tertiary	Discovery
n055t1	lh	pmfs_i	2.7	Tertiary	Discovery
n055t1	lh	pmfs_p	2.579	Tertiary	Discovery
n055t1	lh	sfs_a	2.62	Non-Tertiary	Discovery
n055t1	lh	sfs_p	2.607	Non-Tertiary	Discovery
n055t1	lh	sprs	2.488	Non-Tertiary	Discovery
n055t1	rh	central	2.125	Non-Tertiary	Discovery
n055t1	rh	ifs	2.209	Non-Tertiary	Discovery
n055t1	rh	imfs_h	2.546	Non-Tertiary	Discovery
n055t1	rh	imfs_v	2.087	Non-Tertiary	Discovery
n055t1	rh	iprs	2.555	Non-Tertiary	Discovery
n055t1	rh	pimfs	2.124	Tertiary	Discovery
n055t1	rh	pmfs_a	2.108	Tertiary	Discovery
n055t1	rh	pmfs_i	2.564	Tertiary	Discovery
n055t1	rh	pmfs_p	2.448	Tertiary	Discovery
n055t1	rh	sfs_a	2.709	Non-Tertiary	Discovery
n055t1	rh	sfs_p	2.551	Non-Tertiary	Discovery
n055t1	rh	sprs	2.578	Non-Tertiary	Discovery
n062t1	lh	central	2.222	Non-Tertiary	Discovery
n062t1	lh	ifs	2.431	Non-Tertiary	Discovery
n062t1	lh	imfs_h	2.512	Non-Tertiary	Discovery
n062t1	lh	imfs_v	2.33	Non-Tertiary	Discovery
n062t1	lh	iprs	2.526	Non-Tertiary	Discovery
n062t1	lh	pimfs	2.278	Tertiary	Discovery
n062t1	lh	pmfs_a	2.116	Tertiary	Discovery
n062t1	lh	pmfs_i	2.342	Tertiary	Discovery
n062t1	lh	pmfs_p	3.039	Tertiary	Discovery
n062t1	lh	sfs_a	2.676	Non-Tertiary	Discovery
n062t1	lh	sfs_p	2.593	Non-Tertiary	Discovery
n062t1	lh	sprs	2.5	Non-Tertiary	Discovery
n062t1	rh	central	2.095	Non-Tertiary	Discovery
n062t1	rh	ifs	2.171	Non-Tertiary	Discovery
n062t1	rh	imfs_h	2.515	Non-Tertiary	Discovery
n062t1	rh	imfs_v	2.356	Non-Tertiary	Discovery
n062t1	rh	iprs	2.45	Non-Tertiary	Discovery
n062t1	rh	pimfs	1.88	Tertiary	Discovery
n062t1	rh	pmfs_a	1.94	Tertiary	Discovery
n062t1	rh	pmfs_i	2.223	Tertiary	Discovery
n062t1	rh	pmfs_p	2.969	Tertiary	Discovery
n062t1	rh	sfs_a	2.457	Non-Tertiary	Discovery
n062t1	rh	sfs_p	2.525	Non-Tertiary	Discovery
n062t1	rh	sprs	2.386	Non-Tertiary	Discovery
n070t1	lh	central	2.275	Non-Tertiary	Discovery
n070t1	lh	ifs	2.565	Non-Tertiary	Discovery
n070t1	lh	imfs_h	2.379	Non-Tertiary	Discovery
n070t1	lh	imfs_v	2.379	Non-Tertiary	Discovery
n070t1	lh	iprs	2.681	Non-Tertiary	Discovery
n070t1	lh	pimfs	3.111	Tertiary	Discovery
n070t1	lh	pmfs_a	2.63	Tertiary	Discovery
n070t1	lh	pmfs_i	2.39	Tertiary	Discovery
n070t1	lh	pmfs_p	3.449	Tertiary	Discovery
n070t1	lh	sfs_a	2.398	Non-Tertiary	Discovery
n070t1	lh	sfs_p	2.604	Non-Tertiary	Discovery
n070t1	lh	sprs	2.304	Non-Tertiary	Discovery
n070t1	rh	central	2.223	Non-Tertiary	Discovery
n070t1	rh	ifs	2.25	Non-Tertiary	Discovery
n070t1	rh	imfs_h	2.261	Non-Tertiary	Discovery
n070t1	rh	imfs_v	2.085	Non-Tertiary	Discovery
n070t1	rh	iprs	2.631	Non-Tertiary	Discovery
n070t1	rh	pimfs	2.216	Tertiary	Discovery
n070t1	rh	pmfs_a	1.927	Tertiary	Discovery
n070t1	rh	pmfs_i	2.024	Tertiary	Discovery
n070t1	rh	pmfs_p	2.23	Tertiary	Discovery
n070t1	rh	sfs_a	2.349	Non-Tertiary	Discovery
n070t1	rh	sfs_p	2.599	Non-Tertiary	Discovery
n070t1	rh	sprs	2.465	Non-Tertiary	Discovery
n072t2	lh	central	1.978	Non-Tertiary	Discovery
n072t2	lh	ifs	2.287	Non-Tertiary	Discovery
n072t2	lh	imfs_h	2.29	Non-Tertiary	Discovery
n072t2	lh	imfs_v	2.148	Non-Tertiary	Discovery
n072t2	lh	iprs	2.5	Non-Tertiary	Discovery
n072t2	lh	pimfs	2.605	Tertiary	Discovery
n072t2	lh	pmfs_a	2.316	Tertiary	Discovery
n072t2	lh	pmfs_i	2.316	Tertiary	Discovery
n072t2	lh	pmfs_p	2.419	Tertiary	Discovery
n072t2	lh	sfs_a	2.632	Non-Tertiary	Discovery
n072t2	lh	sfs_p	2.473	Non-Tertiary	Discovery
n072t2	lh	sprs	2.398	Non-Tertiary	Discovery
n072t2	rh	central	1.93	Non-Tertiary	Discovery
n072t2	rh	ifs	2.405	Non-Tertiary	Discovery
n072t2	rh	imfs_h	2.028	Non-Tertiary	Discovery
n072t2	rh	imfs_v	2.018	Non-Tertiary	Discovery
n072t2	rh	iprs	2.633	Non-Tertiary	Discovery
n072t2	rh	pimfs	2.083	Tertiary	Discovery
n072t2	rh	pmfs_a	2.171	Tertiary	Discovery
n072t2	rh	pmfs_i	2.171	Tertiary	Discovery
n072t2	rh	pmfs_p	2.275	Tertiary	Discovery
n072t2	rh	sfs_a	2.249	Non-Tertiary	Discovery
n072t2	rh	sfs_p	2.373	Non-Tertiary	Discovery
n072t2	rh	sprs	2.437	Non-Tertiary	Discovery
n077t1	lh	central	2.087	Non-Tertiary	Discovery
n077t1	lh	ifs	2.512	Non-Tertiary	Discovery
n077t1	lh	imfs_h	2.531	Non-Tertiary	Discovery
n077t1	lh	imfs_v	2.435	Non-Tertiary	Discovery
n077t1	lh	iprs	2.712	Non-Tertiary	Discovery
n077t1	lh	pimfs	2.692	Tertiary	Discovery
n077t1	lh	pmfs_a	2.29	Tertiary	Discovery
n077t1	lh	pmfs_i	2.726	Tertiary	Discovery
n077t1	lh	pmfs_p	2.351	Tertiary	Discovery
n077t1	lh	sfs_a	2.643	Non-Tertiary	Discovery
n077t1	lh	sfs_p	2.502	Non-Tertiary	Discovery
n077t1	lh	sprs	2.533	Non-Tertiary	Discovery
n077t1	rh	central	2.082	Non-Tertiary	Discovery
n077t1	rh	ifs	2.257	Non-Tertiary	Discovery
n077t1	rh	imfs_h	2.299	Non-Tertiary	Discovery
n077t1	rh	imfs_v	2.303	Non-Tertiary	Discovery
n077t1	rh	iprs	2.26	Non-Tertiary	Discovery
n077t1	rh	pimfs	2.462	Tertiary	Discovery
n077t1	rh	pmfs_a	2.055	Tertiary	Discovery
n077t1	rh	pmfs_i	2.222	Tertiary	Discovery
n077t1	rh	pmfs_p	2.389	Tertiary	Discovery
n077t1	rh	sfs_a	2.422	Non-Tertiary	Discovery
n077t1	rh	sfs_p	2.302	Non-Tertiary	Discovery
n077t1	rh	sprs	2.281	Non-Tertiary	Discovery
n088t1	lh	central	2.001	Non-Tertiary	Discovery
n088t1	lh	ifs	2.426	Non-Tertiary	Discovery
n088t1	lh	imfs_h	2.791	Non-Tertiary	Discovery
n088t1	lh	imfs_v	2.513	Non-Tertiary	Discovery
n088t1	lh	iprs	2.637	Non-Tertiary	Discovery
n088t1	lh	pimfs	2.283	Tertiary	Discovery
n088t1	lh	pmfs_a	2.382	Tertiary	Discovery
n088t1	lh	pmfs_i	2.456	Tertiary	Discovery
n088t1	lh	pmfs_p	2.494	Tertiary	Discovery
n088t1	lh	sfs_a	2.666	Non-Tertiary	Discovery
n088t1	lh	sfs_p	2.631	Non-Tertiary	Discovery
n088t1	lh	sprs	2.718	Non-Tertiary	Discovery
n088t1	rh	central	2.287	Non-Tertiary	Discovery
n088t1	rh	ifs	2.428	Non-Tertiary	Discovery
n088t1	rh	imfs_h	2.312	Non-Tertiary	Discovery
n088t1	rh	imfs_v	2.179	Non-Tertiary	Discovery
n088t1	rh	iprs	2.108	Non-Tertiary	Discovery
n088t1	rh	pimfs	3.005	Tertiary	Discovery
n088t1	rh	pmfs_a	2.292	Tertiary	Discovery
n088t1	rh	pmfs_i	2.569	Tertiary	Discovery
n088t1	rh	pmfs_p	2.483	Tertiary	Discovery
n088t1	rh	sfs_a	2.466	Non-Tertiary	Discovery
n088t1	rh	sfs_p	2.419	Non-Tertiary	Discovery
n088t1	rh	sprs	1.875	Non-Tertiary	Discovery
n097t1	lh	central	2.121	Non-Tertiary	Discovery
n097t1	lh	ifs	2.476	Non-Tertiary	Discovery
n097t1	lh	imfs_h	2.218	Non-Tertiary	Discovery
n097t1	lh	imfs_v	2.319	Non-Tertiary	Discovery
n097t1	lh	iprs	2.776	Non-Tertiary	Discovery
n097t1	lh	pimfs	2.395	Tertiary	Discovery
n097t1	lh	pmfs_a	2.317	Tertiary	Discovery
n097t1	lh	pmfs_i	2.459	Tertiary	Discovery
n097t1	lh	pmfs_p	2.657	Tertiary	Discovery
n097t1	lh	sfs_a	2.45	Non-Tertiary	Discovery
n097t1	lh	sfs_p	2.67	Non-Tertiary	Discovery
n097t1	lh	sprs	2.685	Non-Tertiary	Discovery
n097t1	rh	central	1.973	Non-Tertiary	Discovery
n097t1	rh	ifs	2.164	Non-Tertiary	Discovery
n097t1	rh	imfs_h	2.153	Non-Tertiary	Discovery
n097t1	rh	imfs_v	1.982	Non-Tertiary	Discovery
n097t1	rh	iprs	2.542	Non-Tertiary	Discovery
n097t1	rh	pimfs	2.132	Tertiary	Discovery
n097t1	rh	pmfs_a	2.383	Tertiary	Discovery
n097t1	rh	pmfs_i	2.488	Tertiary	Discovery
n097t1	rh	pmfs_p	2.45	Tertiary	Discovery
n097t1	rh	sfs_a	2.403	Non-Tertiary	Discovery
n097t1	rh	sfs_p	2.283	Non-Tertiary	Discovery
n097t1	rh	sprs	2.363	Non-Tertiary	Discovery
n101t1	lh	central	2.12	Non-Tertiary	Discovery
n101t1	lh	ifs	2.483	Non-Tertiary	Discovery
n101t1	lh	imfs_h	2.463	Non-Tertiary	Discovery
n101t1	lh	imfs_v	2.423	Non-Tertiary	Discovery
n101t1	lh	iprs	2.862	Non-Tertiary	Discovery
n101t1	lh	pimfs	2.454	Tertiary	Discovery
n101t1	lh	pmfs_a	2.47	Tertiary	Discovery
n101t1	lh	pmfs_i	2.58	Tertiary	Discovery
n101t1	lh	pmfs_p	2.406	Tertiary	Discovery
n101t1	lh	sfs_a	2.813	Non-Tertiary	Discovery
n101t1	lh	sfs_p	2.808	Non-Tertiary	Discovery
n101t1	lh	sprs	2.603	Non-Tertiary	Discovery
n101t1	rh	central	2.106	Non-Tertiary	Discovery
n101t1	rh	ifs	2.585	Non-Tertiary	Discovery
n101t1	rh	imfs_h	1.951	Non-Tertiary	Discovery
n101t1	rh	imfs_v	1.637	Non-Tertiary	Discovery
n101t1	rh	iprs	2.691	Non-Tertiary	Discovery
n101t1	rh	pimfs	2.214	Tertiary	Discovery
n101t1	rh	pmfs_a	2.27	Tertiary	Discovery
n101t1	rh	pmfs_i	2.441	Tertiary	Discovery
n101t1	rh	pmfs_p	2.539	Tertiary	Discovery
n101t1	rh	sfs_a	2.733	Non-Tertiary	Discovery
n101t1	rh	sfs_p	2.593	Non-Tertiary	Discovery
n101t1	rh	sprs	2.666	Non-Tertiary	Discovery
n104t1	lh	central	2.19	Non-Tertiary	Discovery
n104t1	lh	ifs	2.688	Non-Tertiary	Discovery
n104t1	lh	imfs_h	2.563	Non-Tertiary	Discovery
n104t1	lh	imfs_v	2.408	Non-Tertiary	Discovery
n104t1	lh	iprs	2.973	Non-Tertiary	Discovery
n104t1	lh	pimfs	3.1	Tertiary	Discovery
n104t1	lh	pmfs_a	2.776	Tertiary	Discovery
n104t1	lh	pmfs_i	2.266	Tertiary	Discovery
n104t1	lh	pmfs_p	2.531	Tertiary	Discovery
n104t1	lh	sfs_a	2.87	Non-Tertiary	Discovery
n104t1	lh	sfs_p	2.598	Non-Tertiary	Discovery
n104t1	lh	sprs	2.665	Non-Tertiary	Discovery
n104t1	rh	central	2.226	Non-Tertiary	Discovery
n104t1	rh	ifs	2.479	Non-Tertiary	Discovery
n104t1	rh	imfs_h	2.776	Non-Tertiary	Discovery
n104t1	rh	imfs_v	1.906	Non-Tertiary	Discovery
n104t1	rh	iprs	2.824	Non-Tertiary	Discovery
n104t1	rh	pimfs	3.294	Tertiary	Discovery
n104t1	rh	pmfs_a	2.259	Tertiary	Discovery
n104t1	rh	pmfs_i	2.369	Tertiary	Discovery
n104t1	rh	pmfs_p	3.827	Tertiary	Discovery
n104t1	rh	sfs_a	2.269	Non-Tertiary	Discovery
n104t1	rh	sfs_p	2.513	Non-Tertiary	Discovery
n104t1	rh	sprs	2.659	Non-Tertiary	Discovery
n114t1	lh	central	2.133	Non-Tertiary	Discovery
n114t1	lh	ifs	2.166	Non-Tertiary	Discovery
n114t1	lh	imfs_h	2.155	Non-Tertiary	Discovery
n114t1	lh	imfs_v	2.154	Non-Tertiary	Discovery
n114t1	lh	iprs	2.535	Non-Tertiary	Discovery
n114t1	lh	pimfs	1.927	Tertiary	Discovery
n114t1	lh	pmfs_a	2.291	Tertiary	Discovery
n114t1	lh	pmfs_i	2.394	Tertiary	Discovery
n114t1	lh	pmfs_p	2.3	Tertiary	Discovery
n114t1	lh	sfs_a	2.342	Non-Tertiary	Discovery
n114t1	lh	sfs_p	2.576	Non-Tertiary	Discovery
n114t1	lh	sprs	2.342	Non-Tertiary	Discovery
n114t1	rh	central	2.024	Non-Tertiary	Discovery
n114t1	rh	ifs	2.067	Non-Tertiary	Discovery
n114t1	rh	imfs_h	1.864	Non-Tertiary	Discovery
n114t1	rh	imfs_v	1.72	Non-Tertiary	Discovery
n114t1	rh	iprs	2.45	Non-Tertiary	Discovery
n114t1	rh	pimfs	2.543	Tertiary	Discovery
n114t1	rh	pmfs_a	1.908	Tertiary	Discovery
n114t1	rh	pmfs_i	1.94	Tertiary	Discovery
n114t1	rh	pmfs_p	1.914	Tertiary	Discovery
n114t1	rh	sfs_a	2.255	Non-Tertiary	Discovery
n114t1	rh	sfs_p	2.264	Non-Tertiary	Discovery
n114t1	rh	sprs	2.409	Non-Tertiary	Discovery
n115t1	lh	central	2.269	Non-Tertiary	Discovery
n115t1	lh	ifs	2.592	Non-Tertiary	Discovery
n115t1	lh	imfs_h	2.416	Non-Tertiary	Discovery
n115t1	lh	imfs_v	2.199	Non-Tertiary	Discovery
n115t1	lh	iprs	2.773	Non-Tertiary	Discovery
n115t1	lh	pimfs	2.37	Tertiary	Discovery
n115t1	lh	pmfs_a	2.421	Tertiary	Discovery
n115t1	lh	pmfs_i	2.242	Tertiary	Discovery
n115t1	lh	pmfs_p	2.471	Tertiary	Discovery
n115t1	lh	sfs_a	2.395	Non-Tertiary	Discovery
n115t1	lh	sfs_p	2.663	Non-Tertiary	Discovery
n115t1	lh	sprs	2.626	Non-Tertiary	Discovery
n115t1	rh	central	2.085	Non-Tertiary	Discovery
n115t1	rh	ifs	2.467	Non-Tertiary	Discovery
n115t1	rh	imfs_h	2.039	Non-Tertiary	Discovery
n115t1	rh	imfs_v	2.13	Non-Tertiary	Discovery
n115t1	rh	iprs	2.729	Non-Tertiary	Discovery
n115t1	rh	pimfs	2.037	Tertiary	Discovery
n115t1	rh	pmfs_a	2.031	Tertiary	Discovery
n115t1	rh	pmfs_i	2.376	Tertiary	Discovery
n115t1	rh	pmfs_p	2.648	Tertiary	Discovery
n115t1	rh	sfs_a	2.331	Non-Tertiary	Discovery
n115t1	rh	sfs_p	2.509	Non-Tertiary	Discovery
n115t1	rh	sprs	2.647	Non-Tertiary	Discovery
n116t1	lh	central	2.042	Non-Tertiary	Discovery
n116t1	lh	ifs	2.304	Non-Tertiary	Discovery
n116t1	lh	imfs_h	2.436	Non-Tertiary	Discovery
n116t1	lh	imfs_v	1.995	Non-Tertiary	Discovery
n116t1	lh	iprs	2.598	Non-Tertiary	Discovery
n116t1	lh	pimfs	2.275	Tertiary	Discovery
n116t1	lh	pmfs_a	2.43	Tertiary	Discovery
n116t1	lh	pmfs_i	2.454	Tertiary	Discovery
n116t1	lh	pmfs_p	2.598	Tertiary	Discovery
n116t1	lh	sfs_a	2.619	Non-Tertiary	Discovery
n116t1	lh	sfs_p	2.496	Non-Tertiary	Discovery
n116t1	lh	sprs	2.489	Non-Tertiary	Discovery
n116t1	rh	central	1.937	Non-Tertiary	Discovery
n116t1	rh	ifs	2.372	Non-Tertiary	Discovery
n116t1	rh	imfs_h	1.876	Non-Tertiary	Discovery
n116t1	rh	imfs_v	1.933	Non-Tertiary	Discovery
n116t1	rh	iprs	2.49	Non-Tertiary	Discovery
n116t1	rh	pimfs	2.147	Tertiary	Discovery
n116t1	rh	pmfs_a	2.015	Tertiary	Discovery
n116t1	rh	pmfs_i	2.343	Tertiary	Discovery
n116t1	rh	pmfs_p	2.376	Tertiary	Discovery
n116t1	rh	sfs_a	2.386	Non-Tertiary	Discovery
n116t1	rh	sfs_p	2.51	Non-Tertiary	Discovery
n116t1	rh	sprs	2.56	Non-Tertiary	Discovery
n120t1	lh	central	2.129	Non-Tertiary	Discovery
n120t1	lh	ifs	2.454	Non-Tertiary	Discovery
n120t1	lh	imfs_h	2.725	Non-Tertiary	Discovery
n120t1	lh	imfs_v	2.192	Non-Tertiary	Discovery
n120t1	lh	iprs	2.535	Non-Tertiary	Discovery
n120t1	lh	pimfs	2.182	Tertiary	Discovery
n120t1	lh	pmfs_a	2.538	Tertiary	Discovery
n120t1	lh	pmfs_i	2.601	Tertiary	Discovery
n120t1	lh	pmfs_p	2.41	Tertiary	Discovery
n120t1	lh	sfs_a	2.634	Non-Tertiary	Discovery
n120t1	lh	sfs_p	2.472	Non-Tertiary	Discovery
n120t1	lh	sprs	2.456	Non-Tertiary	Discovery
n120t1	rh	central	2.164	Non-Tertiary	Discovery
n120t1	rh	ifs	2.178	Non-Tertiary	Discovery
n120t1	rh	imfs_h	2.14	Non-Tertiary	Discovery
n120t1	rh	imfs_v	1.778	Non-Tertiary	Discovery
n120t1	rh	iprs	2.552	Non-Tertiary	Discovery
n120t1	rh	pimfs	2.204	Tertiary	Discovery
n120t1	rh	pmfs_a	1.964	Tertiary	Discovery
n120t1	rh	pmfs_i	2.35	Tertiary	Discovery
n120t1	rh	pmfs_p	2.642	Tertiary	Discovery
n120t1	rh	sfs_a	2.308	Non-Tertiary	Discovery
n120t1	rh	sfs_p	2.386	Non-Tertiary	Discovery
n120t1	rh	sprs	2.428	Non-Tertiary	Discovery
n139t1	lh	central	2.33	Non-Tertiary	Discovery
n139t1	lh	ifs	2.363	Non-Tertiary	Discovery
n139t1	lh	imfs_h	2.4	Non-Tertiary	Discovery
n139t1	lh	imfs_v	2.209	Non-Tertiary	Discovery
n139t1	lh	iprs	2.727	Non-Tertiary	Discovery
n139t1	lh	pimfs	2.605	Tertiary	Discovery
n139t1	lh	pmfs_a	2.334	Tertiary	Discovery
n139t1	lh	pmfs_i	2.396	Tertiary	Discovery
n139t1	lh	pmfs_p	2.494	Tertiary	Discovery
n139t1	lh	sfs_a	2.357	Non-Tertiary	Discovery
n139t1	lh	sfs_p	2.523	Non-Tertiary	Discovery
n139t1	lh	sprs	2.72	Non-Tertiary	Discovery
n139t1	rh	central	2.091	Non-Tertiary	Discovery
n139t1	rh	ifs	2.391	Non-Tertiary	Discovery
n139t1	rh	imfs_h	2.04	Non-Tertiary	Discovery
n139t1	rh	imfs_v	2.05	Non-Tertiary	Discovery
n139t1	rh	iprs	2.596	Non-Tertiary	Discovery
n139t1	rh	pimfs	1.939	Tertiary	Discovery
n139t1	rh	pmfs_a	2.647	Tertiary	Discovery
n139t1	rh	pmfs_i	2.357	Tertiary	Discovery
n139t1	rh	pmfs_p	2.494	Tertiary	Discovery
n139t1	rh	sfs_a	2.384	Non-Tertiary	Discovery
n139t1	rh	sfs_p	2.396	Non-Tertiary	Discovery
n139t1	rh	sprs	2.651	Non-Tertiary	Discovery
n175t1	lh	central	1.999	Non-Tertiary	Discovery
n175t1	lh	ifs	2.598	Non-Tertiary	Discovery
n175t1	lh	imfs_h	2.763	Non-Tertiary	Discovery
n175t1	lh	imfs_v	2.677	Non-Tertiary	Discovery
n175t1	lh	iprs	2.663	Non-Tertiary	Discovery
n175t1	lh	pimfs	3.198	Tertiary	Discovery
n175t1	lh	pmfs_a	3.108	Tertiary	Discovery
n175t1	lh	pmfs_i	3.139	Tertiary	Discovery
n175t1	lh	pmfs_p	2.53	Tertiary	Discovery
n175t1	lh	sfs_a	2.6	Non-Tertiary	Discovery
n175t1	lh	sfs_p	2.88	Non-Tertiary	Discovery
n175t1	lh	sprs	2.896	Non-Tertiary	Discovery
n175t1	rh	central	1.977	Non-Tertiary	Discovery
n175t1	rh	ifs	2.579	Non-Tertiary	Discovery
n175t1	rh	imfs_h	2.143	Non-Tertiary	Discovery
n175t1	rh	imfs_v	2.297	Non-Tertiary	Discovery
n175t1	rh	iprs	2.69	Non-Tertiary	Discovery
n175t1	rh	pimfs	2.911	Tertiary	Discovery
n175t1	rh	pmfs_a	2.535	Tertiary	Discovery
n175t1	rh	pmfs_i	2.796	Tertiary	Discovery
n175t1	rh	pmfs_p	3.454	Tertiary	Discovery
n175t1	rh	sfs_a	2.59	Non-Tertiary	Discovery
n175t1	rh	sfs_p	2.825	Non-Tertiary	Discovery
n175t1	rh	sprs	2.804	Non-Tertiary	Discovery
n185t1	lh	central	1.92	Non-Tertiary	Discovery
n185t1	lh	ifs	2.466	Non-Tertiary	Discovery
n185t1	lh	imfs_h	2.236	Non-Tertiary	Discovery
n185t1	lh	imfs_v	2.607	Non-Tertiary	Discovery
n185t1	lh	iprs	2.603	Non-Tertiary	Discovery
n185t1	lh	pimfs	2.148	Tertiary	Discovery
n185t1	lh	pmfs_a	2.049	Tertiary	Discovery
n185t1	lh	pmfs_i	2.294	Tertiary	Discovery
n185t1	lh	pmfs_p	2.861	Tertiary	Discovery
n185t1	lh	sfs_a	2.37	Non-Tertiary	Discovery
n185t1	lh	sfs_p	2.361	Non-Tertiary	Discovery
n185t1	lh	sprs	2.236	Non-Tertiary	Discovery
n185t1	rh	central	1.835	Non-Tertiary	Discovery
n185t1	rh	ifs	1.897	Non-Tertiary	Discovery
n185t1	rh	imfs_h	2.252	Non-Tertiary	Discovery
n185t1	rh	imfs_v	2.122	Non-Tertiary	Discovery
n185t1	rh	iprs	2.258	Non-Tertiary	Discovery
n185t1	rh	pimfs	2.097	Tertiary	Discovery
n185t1	rh	pmfs_a	2.068	Tertiary	Discovery
n185t1	rh	pmfs_i	2.199	Tertiary	Discovery
n185t1	rh	pmfs_p	2.114	Tertiary	Discovery
n185t1	rh	sfs_a	2.158	Non-Tertiary	Discovery
n185t1	rh	sfs_p	2.171	Non-Tertiary	Discovery
n185t1	rh	sprs	2.148	Non-Tertiary	Discovery
n193t1	lh	central	2.284	Non-Tertiary	Discovery
n193t1	lh	ifs	2.401	Non-Tertiary	Discovery
n193t1	lh	imfs_h	2.315	Non-Tertiary	Discovery
n193t1	lh	imfs_v	2.287	Non-Tertiary	Discovery
n193t1	lh	iprs	2.832	Non-Tertiary	Discovery
n193t1	lh	pimfs	2.726	Tertiary	Discovery
n193t1	lh	pmfs_a	2.23	Tertiary	Discovery
n193t1	lh	pmfs_i	2.563	Tertiary	Discovery
n193t1	lh	pmfs_p	2.73	Tertiary	Discovery
n193t1	lh	sfs_a	2.489	Non-Tertiary	Discovery
n193t1	lh	sfs_p	2.624	Non-Tertiary	Discovery
n193t1	lh	sprs	2.741	Non-Tertiary	Discovery
n193t1	rh	central	2.26	Non-Tertiary	Discovery
n193t1	rh	ifs	2.326	Non-Tertiary	Discovery
n193t1	rh	imfs_h	1.966	Non-Tertiary	Discovery
n193t1	rh	imfs_v	2.229	Non-Tertiary	Discovery
n193t1	rh	iprs	2.147	Non-Tertiary	Discovery
n193t1	rh	pimfs	2.503	Tertiary	Discovery
n193t1	rh	pmfs_a	2.449	Tertiary	Discovery
n193t1	rh	pmfs_i	2.316	Tertiary	Discovery
n193t1	rh	pmfs_p	2.4	Tertiary	Discovery
n193t1	rh	sfs_a	2.516	Non-Tertiary	Discovery
n193t1	rh	sfs_p	2.622	Non-Tertiary	Discovery
n193t1	rh	sprs	1.978	Non-Tertiary	Discovery
n196t1	lh	central	2.144	Non-Tertiary	Discovery
n196t1	lh	ifs	2.733	Non-Tertiary	Discovery
n196t1	lh	imfs_h	2.511	Non-Tertiary	Discovery
n196t1	lh	imfs_v	2.668	Non-Tertiary	Discovery
n196t1	lh	iprs	2.698	Non-Tertiary	Discovery
n196t1	lh	pimfs	2.471	Tertiary	Discovery
n196t1	lh	pmfs_a	3.115	Tertiary	Discovery
n196t1	lh	pmfs_i	2.637	Tertiary	Discovery
n196t1	lh	pmfs_p	2.805	Tertiary	Discovery
n196t1	lh	sfs_a	2.822	Non-Tertiary	Discovery
n196t1	lh	sfs_p	2.799	Non-Tertiary	Discovery
n196t1	lh	sprs	2.661	Non-Tertiary	Discovery
n196t1	rh	central	2.036	Non-Tertiary	Discovery
n196t1	rh	ifs	2.582	Non-Tertiary	Discovery
n196t1	rh	imfs_h	2.313	Non-Tertiary	Discovery
n196t1	rh	imfs_v	2.23	Non-Tertiary	Discovery
n196t1	rh	iprs	2.619	Non-Tertiary	Discovery
n196t1	rh	pimfs	2.073	Tertiary	Discovery
n196t1	rh	pmfs_a	2.338	Tertiary	Discovery
n196t1	rh	pmfs_i	2.495	Tertiary	Discovery
n196t1	rh	pmfs_p	2.401	Tertiary	Discovery
n196t1	rh	sfs_a	2.637	Non-Tertiary	Discovery
n196t1	rh	sfs_p	2.547	Non-Tertiary	Discovery
n196t1	rh	sprs	2.672	Non-Tertiary	Discovery
n198t1	lh	central	1.957	Non-Tertiary	Discovery
n198t1	lh	ifs	2.408	Non-Tertiary	Discovery
n198t1	lh	imfs_h	2.343	Non-Tertiary	Discovery
n198t1	lh	imfs_v	2.359	Non-Tertiary	Discovery
n198t1	lh	iprs	2.322	Non-Tertiary	Discovery
n198t1	lh	pimfs	2.726	Tertiary	Discovery
n198t1	lh	pmfs_a	1.977	Tertiary	Discovery
n198t1	lh	pmfs_i	2.568	Tertiary	Discovery
n198t1	lh	pmfs_p	4.014	Tertiary	Discovery
n198t1	lh	sfs_a	2.898	Non-Tertiary	Discovery
n198t1	lh	sfs_p	2.553	Non-Tertiary	Discovery
n198t1	lh	sprs	2.519	Non-Tertiary	Discovery
n198t1	rh	central	1.964	Non-Tertiary	Discovery
n198t1	rh	ifs	2.504	Non-Tertiary	Discovery
n198t1	rh	imfs_h	2.339	Non-Tertiary	Discovery
n198t1	rh	imfs_v	2.144	Non-Tertiary	Discovery
n198t1	rh	iprs	2.435	Non-Tertiary	Discovery
n198t1	rh	pimfs	1.817	Tertiary	Discovery
n198t1	rh	pmfs_a	2.23	Tertiary	Discovery
n198t1	rh	pmfs_i	2.83	Tertiary	Discovery
n198t1	rh	pmfs_p	2.875	Tertiary	Discovery
n198t1	rh	sfs_a	2.697	Non-Tertiary	Discovery
n198t1	rh	sfs_p	2.568	Non-Tertiary	Discovery
n198t1	rh	sprs	2.518	Non-Tertiary	Discovery
n013t2	rh	central	1.865	Non-Tertiary	Replication
n013t2	lh	central	2.144	Non-Tertiary	Replication
n013t2	rh	ifs	2.132	Non-Tertiary	Replication
n013t2	lh	ifs	2.311	Non-Tertiary	Replication
n013t2	rh	imfs_h	2.456	Non-Tertiary	Replication
n013t2	lh	imfs_h	2.302	Non-Tertiary	Replication
n013t2	rh	imfs_v	1.842	Non-Tertiary	Replication
n013t2	lh	imfs_v	2.589	Non-Tertiary	Replication
n013t2	rh	iprs	2.399	Non-Tertiary	Replication
n013t2	lh	iprs	2.593	Non-Tertiary	Replication
n013t2	rh	pimfs	4.121	Tertiary	Replication
n013t2	lh	pimfs	2.185	Tertiary	Replication
n013t2	rh	pmfs_a	2.12	Tertiary	Replication
n013t2	lh	pmfs_a	2.01	Tertiary	Replication
n013t2	rh	pmfs_i	2.092	Tertiary	Replication
n013t2	lh	pmfs_i	3.314	Tertiary	Replication
n013t2	rh	pmfs_p	2.395	Tertiary	Replication
n013t2	lh	pmfs_p	2.601	Tertiary	Replication
n013t2	rh	sfs_a	2.336	Non-Tertiary	Replication
n013t2	lh	sfs_a	2.492	Non-Tertiary	Replication
n013t2	rh	sfs_p	2.479	Non-Tertiary	Replication
n013t2	lh	sfs_p	2.673	Non-Tertiary	Replication
n013t2	rh	sprs	2.279	Non-Tertiary	Replication
n013t2	lh	sprs	2.624	Non-Tertiary	Replication
n016t2	rh	central	1.865	Non-Tertiary	Replication
n016t2	lh	central	1.931	Non-Tertiary	Replication
n016t2	rh	ifs	2.038	Non-Tertiary	Replication
n016t2	lh	ifs	2.397	Non-Tertiary	Replication
n016t2	rh	imfs_h	1.842	Non-Tertiary	Replication
n016t2	lh	imfs_h	2.014	Non-Tertiary	Replication
n016t2	rh	imfs_v	1.758	Non-Tertiary	Replication
n016t2	lh	imfs_v	2.174	Non-Tertiary	Replication
n016t2	rh	iprs	2.459	Non-Tertiary	Replication
n016t2	lh	iprs	2.665	Non-Tertiary	Replication
n016t2	rh	pimfs	1.667	Tertiary	Replication
n016t2	lh	pimfs	2.238	Tertiary	Replication
n016t2	rh	pmfs_a	1.732	Tertiary	Replication
n016t2	lh	pmfs_a	1.937	Tertiary	Replication
n016t2	rh	pmfs_i	2.115	Tertiary	Replication
n016t2	lh	pmfs_i	2.133	Tertiary	Replication
n016t2	rh	pmfs_p	2.323	Tertiary	Replication
n016t2	lh	pmfs_p	2.132	Tertiary	Replication
n016t2	rh	sfs_a	1.888	Non-Tertiary	Replication
n016t2	lh	sfs_a	2.543	Non-Tertiary	Replication
n016t2	rh	sfs_p	2.364	Non-Tertiary	Replication
n016t2	lh	sfs_p	2.505	Non-Tertiary	Replication
n016t2	rh	sprs	2.376	Non-Tertiary	Replication
n016t2	lh	sprs	2.386	Non-Tertiary	Replication
n018t2	rh	central	1.899	Non-Tertiary	Replication
n018t2	lh	central	2.019	Non-Tertiary	Replication
n018t2	rh	ifs	2.217	Non-Tertiary	Replication
n018t2	lh	ifs	2.6	Non-Tertiary	Replication
n018t2	rh	imfs_h	1.675	Non-Tertiary	Replication
n018t2	lh	imfs_h	2.419	Non-Tertiary	Replication
n018t2	rh	imfs_v	1.731	Non-Tertiary	Replication
n018t2	lh	imfs_v	2.083	Non-Tertiary	Replication
n018t2	rh	iprs	2.385	Non-Tertiary	Replication
n018t2	lh	iprs	2.745	Non-Tertiary	Replication
n018t2	rh	pimfs	1.895	Tertiary	Replication
n018t2	lh	pimfs	2.576	Tertiary	Replication
n018t2	rh	pmfs_a	2.136	Tertiary	Replication
n018t2	lh	pmfs_a	2.209	Tertiary	Replication
n018t2	rh	pmfs_i	2.138	Tertiary	Replication
n018t2	lh	pmfs_i	2.466	Tertiary	Replication
n018t2	rh	pmfs_p	3.13	Tertiary	Replication
n018t2	lh	pmfs_p	2.893	Tertiary	Replication
n018t2	rh	sfs_a	2.388	Non-Tertiary	Replication
n018t2	lh	sfs_a	2.817	Non-Tertiary	Replication
n018t2	rh	sfs_p	2.395	Non-Tertiary	Replication
n018t2	lh	sfs_p	2.73	Non-Tertiary	Replication
n018t2	rh	sprs	2.375	Non-Tertiary	Replication
n018t2	lh	sprs	2.387	Non-Tertiary	Replication
n022t2	rh	central	1.993	Non-Tertiary	Replication
n022t2	lh	central	1.969	Non-Tertiary	Replication
n022t2	rh	ifs	2.566	Non-Tertiary	Replication
n022t2	lh	ifs	2.442	Non-Tertiary	Replication
n022t2	rh	imfs_h	2.504	Non-Tertiary	Replication
n022t2	lh	imfs_h	2.469	Non-Tertiary	Replication
n022t2	rh	imfs_v	2.062	Non-Tertiary	Replication
n022t2	lh	imfs_v	2.221	Non-Tertiary	Replication
n022t2	rh	iprs	2.636	Non-Tertiary	Replication
n022t2	lh	iprs	2.772	Non-Tertiary	Replication
n022t2	rh	pimfs	2.364	Tertiary	Replication
n022t2	lh	pimfs	2.413	Tertiary	Replication
n022t2	rh	pmfs_a	2.223	Tertiary	Replication
n022t2	lh	pmfs_a	2.431	Tertiary	Replication
n022t2	rh	pmfs_i	2.685	Tertiary	Replication
n022t2	lh	pmfs_i	2.535	Tertiary	Replication
n022t2	rh	pmfs_p	2.602	Tertiary	Replication
n022t2	lh	pmfs_p	2.586	Tertiary	Replication
n022t2	rh	sfs_a	2.587	Non-Tertiary	Replication
n022t2	lh	sfs_a	2.664	Non-Tertiary	Replication
n022t2	rh	sfs_p	2.676	Non-Tertiary	Replication
n022t2	lh	sfs_p	3.017	Non-Tertiary	Replication
n022t2	rh	sprs	2.546	Non-Tertiary	Replication
n022t2	lh	sprs	2.401	Non-Tertiary	Replication
n028t3	rh	central	1.919	Non-Tertiary	Replication
n028t3	lh	central	1.874	Non-Tertiary	Replication
n028t3	rh	ifs	1.855	Non-Tertiary	Replication
n028t3	lh	ifs	2.248	Non-Tertiary	Replication
n028t3	rh	imfs_h	1.422	Non-Tertiary	Replication
n028t3	lh	imfs_h	2.146	Non-Tertiary	Replication
n028t3	rh	imfs_v	1.586	Non-Tertiary	Replication
n028t3	lh	imfs_v	1.827	Non-Tertiary	Replication
n028t3	rh	iprs	2.399	Non-Tertiary	Replication
n028t3	lh	iprs	2.566	Non-Tertiary	Replication
n028t3	rh	pimfs	1.728	Tertiary	Replication
n028t3	lh	pimfs	2.092	Tertiary	Replication
n028t3	rh	pmfs_a	1.761	Tertiary	Replication
n028t3	lh	pmfs_a	1.907	Tertiary	Replication
n028t3	rh	pmfs_i	2.3	Tertiary	Replication
n028t3	lh	pmfs_i	2.397	Tertiary	Replication
n028t3	rh	pmfs_p	1.934	Tertiary	Replication
n028t3	lh	pmfs_p	2.67	Tertiary	Replication
n028t3	rh	sfs_a	1.716	Non-Tertiary	Replication
n028t3	lh	sfs_a	2.298	Non-Tertiary	Replication
n028t3	rh	sfs_p	2.278	Non-Tertiary	Replication
n028t3	lh	sfs_p	2.068	Non-Tertiary	Replication
n028t3	rh	sprs	2.376	Non-Tertiary	Replication
n028t3	lh	sprs	2.293	Non-Tertiary	Replication
n029t2	rh	central	1.98	Non-Tertiary	Replication
n029t2	lh	central	2.069	Non-Tertiary	Replication
n029t2	rh	ifs	2.096	Non-Tertiary	Replication
n029t2	lh	ifs	2.359	Non-Tertiary	Replication
n029t2	rh	imfs_h	2.11	Non-Tertiary	Replication
n029t2	lh	imfs_h	2.601	Non-Tertiary	Replication
n029t2	rh	imfs_v	2.099	Non-Tertiary	Replication
n029t2	lh	imfs_v	3.04	Non-Tertiary	Replication
n029t2	rh	iprs	2.425	Non-Tertiary	Replication
n029t2	lh	iprs	2.654	Non-Tertiary	Replication
n029t2	rh	pimfs	2.168	Tertiary	Replication
n029t2	lh	pimfs	2.522	Tertiary	Replication
n029t2	rh	pmfs_a	2.065	Tertiary	Replication
n029t2	lh	pmfs_a	2.464	Tertiary	Replication
n029t2	rh	pmfs_i	2.2	Tertiary	Replication
n029t2	lh	pmfs_i	2.68	Tertiary	Replication
n029t2	rh	pmfs_p	2.101	Tertiary	Replication
n029t2	lh	pmfs_p	2.706	Tertiary	Replication
n029t2	rh	sfs_a	2.113	Non-Tertiary	Replication
n029t2	lh	sfs_a	2.666	Non-Tertiary	Replication
n029t2	rh	sfs_p	2.486	Non-Tertiary	Replication
n029t2	lh	sfs_p	2.57	Non-Tertiary	Replication
n029t2	rh	sprs	2.488	Non-Tertiary	Replication
n029t2	lh	sprs	2.45	Non-Tertiary	Replication
n030t2	rh	central	1.951	Non-Tertiary	Replication
n030t2	lh	central	2.064	Non-Tertiary	Replication
n030t2	rh	ifs	2.055	Non-Tertiary	Replication
n030t2	lh	ifs	2.317	Non-Tertiary	Replication
n030t2	rh	imfs_h	1.934	Non-Tertiary	Replication
n030t2	lh	imfs_h	2.214	Non-Tertiary	Replication
n030t2	rh	imfs_v	2.099	Non-Tertiary	Replication
n030t2	lh	imfs_v	2.266	Non-Tertiary	Replication
n030t2	rh	iprs	2.72	Non-Tertiary	Replication
n030t2	lh	iprs	2.637	Non-Tertiary	Replication
n030t2	rh	pimfs	1.881	Tertiary	Replication
n030t2	lh	pimfs	2.192	Tertiary	Replication
n030t2	rh	pmfs_a	2.542	Tertiary	Replication
n030t2	lh	pmfs_a	2.943	Tertiary	Replication
n030t2	rh	pmfs_i	1.818	Tertiary	Replication
n030t2	lh	pmfs_i	2.145	Tertiary	Replication
n030t2	rh	pmfs_p	2.65	Tertiary	Replication
n030t2	lh	pmfs_p	2.211	Tertiary	Replication
n030t2	rh	sfs_a	2.495	Non-Tertiary	Replication
n030t2	lh	sfs_a	2.369	Non-Tertiary	Replication
n030t2	rh	sfs_p	2.54	Non-Tertiary	Replication
n030t2	lh	sfs_p	2.562	Non-Tertiary	Replication
n030t2	rh	sprs	2.433	Non-Tertiary	Replication
n030t2	lh	sprs	2.44	Non-Tertiary	Replication
n032t2	rh	central	1.93	Non-Tertiary	Replication
n032t2	lh	central	2.073	Non-Tertiary	Replication
n032t2	rh	ifs	2.356	Non-Tertiary	Replication
n032t2	lh	ifs	2.595	Non-Tertiary	Replication
n032t2	rh	imfs_h	2.458	Non-Tertiary	Replication
n032t2	lh	imfs_h	2.648	Non-Tertiary	Replication
n032t2	rh	imfs_v	2.095	Non-Tertiary	Replication
n032t2	lh	imfs_v	2.458	Non-Tertiary	Replication
n032t2	rh	iprs	2.64	Non-Tertiary	Replication
n032t2	lh	iprs	2.744	Non-Tertiary	Replication
n032t2	rh	pimfs	2.407	Tertiary	Replication
n032t2	lh	pimfs	2.435	Tertiary	Replication
n032t2	rh	pmfs_a	2.731	Tertiary	Replication
n032t2	lh	pmfs_a	2.639	Tertiary	Replication
n032t2	rh	pmfs_i	2.926	Tertiary	Replication
n032t2	lh	pmfs_i	2.79	Tertiary	Replication
n032t2	rh	pmfs_p	2.525	Tertiary	Replication
n032t2	lh	pmfs_p	2.524	Tertiary	Replication
n032t2	rh	sfs_a	2.343	Non-Tertiary	Replication
n032t2	lh	sfs_a	2.674	Non-Tertiary	Replication
n032t2	rh	sfs_p	2.483	Non-Tertiary	Replication
n032t2	lh	sfs_p	2.648	Non-Tertiary	Replication
n032t2	rh	sprs	2.272	Non-Tertiary	Replication
n032t2	lh	sprs	2.518	Non-Tertiary	Replication
n035t2	rh	central	1.836	Non-Tertiary	Replication
n035t2	lh	central	1.928	Non-Tertiary	Replication
n035t2	rh	ifs	2.042	Non-Tertiary	Replication
n035t2	lh	ifs	2.185	Non-Tertiary	Replication
n035t2	rh	imfs_h	1.857	Non-Tertiary	Replication
n035t2	lh	imfs_h	2.2	Non-Tertiary	Replication
n035t2	rh	imfs_v	1.735	Non-Tertiary	Replication
n035t2	lh	imfs_v	2.133	Non-Tertiary	Replication
n035t2	rh	iprs	2.536	Non-Tertiary	Replication
n035t2	lh	iprs	2.376	Non-Tertiary	Replication
n035t2	rh	pimfs	2.4	Tertiary	Replication
n035t2	lh	pimfs	2.184	Tertiary	Replication
n035t2	rh	pmfs_a	1.854	Tertiary	Replication
n035t2	lh	pmfs_a	1.973	Tertiary	Replication
n035t2	rh	pmfs_i	2.583	Tertiary	Replication
n035t2	lh	pmfs_i	2.703	Tertiary	Replication
n035t2	rh	pmfs_p	2.266	Tertiary	Replication
n035t2	lh	pmfs_p	2.433	Tertiary	Replication
n035t2	rh	sfs_a	2.062	Non-Tertiary	Replication
n035t2	lh	sfs_a	2.477	Non-Tertiary	Replication
n035t2	rh	sfs_p	2.358	Non-Tertiary	Replication
n035t2	lh	sfs_p	2.375	Non-Tertiary	Replication
n035t2	rh	sprs	2.208	Non-Tertiary	Replication
n035t2	lh	sprs	2.301	Non-Tertiary	Replication
n039t2	rh	central	1.996	Non-Tertiary	Replication
n039t2	lh	central	1.96	Non-Tertiary	Replication
n039t2	rh	ifs	2.123	Non-Tertiary	Replication
n039t2	lh	ifs	2.322	Non-Tertiary	Replication
n039t2	rh	imfs_h	1.798	Non-Tertiary	Replication
n039t2	lh	imfs_h	2.322	Non-Tertiary	Replication
n039t2	rh	imfs_v	1.612	Non-Tertiary	Replication
n039t2	lh	imfs_v	2.393	Non-Tertiary	Replication
n039t2	rh	iprs	2.469	Non-Tertiary	Replication
n039t2	lh	iprs	2.567	Non-Tertiary	Replication
n039t2	rh	pimfs	2.091	Tertiary	Replication
n039t2	lh	pimfs	2.659	Tertiary	Replication
n039t2	rh	pmfs_a	1.926	Tertiary	Replication
n039t2	lh	pmfs_a	2.425	Tertiary	Replication
n039t2	rh	pmfs_i	2.814	Tertiary	Replication
n039t2	lh	pmfs_i	2.274	Tertiary	Replication
n039t2	rh	pmfs_p	2.366	Tertiary	Replication
n039t2	lh	pmfs_p	3.131	Tertiary	Replication
n039t2	rh	sfs_a	2.172	Non-Tertiary	Replication
n039t2	lh	sfs_a	2.3	Non-Tertiary	Replication
n039t2	rh	sfs_p	2.384	Non-Tertiary	Replication
n039t2	lh	sfs_p	2.453	Non-Tertiary	Replication
n039t2	rh	sprs	2.515	Non-Tertiary	Replication
n039t2	lh	sprs	2.603	Non-Tertiary	Replication
n041t2	rh	central	2.09	Non-Tertiary	Replication
n041t2	lh	central	2.153	Non-Tertiary	Replication
n041t2	rh	ifs	2.109	Non-Tertiary	Replication
n041t2	lh	ifs	2.514	Non-Tertiary	Replication
n041t2	rh	imfs_h	1.848	Non-Tertiary	Replication
n041t2	lh	imfs_h	2.118	Non-Tertiary	Replication
n041t2	rh	imfs_v	1.864	Non-Tertiary	Replication
n041t2	lh	imfs_v	2.265	Non-Tertiary	Replication
n041t2	rh	iprs	2.639	Non-Tertiary	Replication
n041t2	lh	iprs	2.585	Non-Tertiary	Replication
n041t2	rh	pimfs	1.719	Tertiary	Replication
n041t2	lh	pimfs	2.11	Tertiary	Replication
n041t2	rh	pmfs_a	2.313	Tertiary	Replication
n041t2	lh	pmfs_a	1.939	Tertiary	Replication
n041t2	rh	pmfs_i	2.315	Tertiary	Replication
n041t2	lh	pmfs_i	2.317	Tertiary	Replication
n041t2	rh	pmfs_p	3.655	Tertiary	Replication
n041t2	lh	pmfs_p	3.49	Tertiary	Replication
n041t2	rh	sfs_a	2.199	Non-Tertiary	Replication
n041t2	lh	sfs_a	2.632	Non-Tertiary	Replication
n041t2	rh	sfs_p	2.429	Non-Tertiary	Replication
n041t2	lh	sfs_p	2.535	Non-Tertiary	Replication
n041t2	rh	sprs	2.581	Non-Tertiary	Replication
n041t2	lh	sprs	2.683	Non-Tertiary	Replication
n044t2	rh	central	2.043	Non-Tertiary	Replication
n044t2	lh	central	2.222	Non-Tertiary	Replication
n044t2	rh	ifs	2.291	Non-Tertiary	Replication
n044t2	lh	ifs	2.227	Non-Tertiary	Replication
n044t2	rh	imfs_h	1.932	Non-Tertiary	Replication
n044t2	lh	imfs_h	2.46	Non-Tertiary	Replication
n044t2	rh	imfs_v	1.884	Non-Tertiary	Replication
n044t2	lh	imfs_v	2.428	Non-Tertiary	Replication
n044t2	rh	iprs	2.902	Non-Tertiary	Replication
n044t2	lh	iprs	2.702	Non-Tertiary	Replication
n044t2	rh	pimfs	2.548	Tertiary	Replication
n044t2	lh	pimfs	2.054	Tertiary	Replication
n044t2	rh	pmfs_a	2.109	Tertiary	Replication
n044t2	lh	pmfs_a	2.471	Tertiary	Replication
n044t2	rh	pmfs_i	2.439	Tertiary	Replication
n044t2	lh	pmfs_i	3.144	Tertiary	Replication
n044t2	rh	pmfs_p	2.846	Tertiary	Replication
n044t2	lh	pmfs_p	3.258	Tertiary	Replication
n044t2	rh	sfs_a	2.312	Non-Tertiary	Replication
n044t2	lh	sfs_a	2.568	Non-Tertiary	Replication
n044t2	rh	sfs_p	2.544	Non-Tertiary	Replication
n044t2	lh	sfs_p	2.657	Non-Tertiary	Replication
n044t2	rh	sprs	2.593	Non-Tertiary	Replication
n044t2	lh	sprs	2.551	Non-Tertiary	Replication
n050t2	rh	central	2.009	Non-Tertiary	Replication
n050t2	lh	central	2.117	Non-Tertiary	Replication
n050t2	rh	ifs	2.38	Non-Tertiary	Replication
n050t2	lh	ifs	2.59	Non-Tertiary	Replication
n050t2	rh	imfs_h	1.915	Non-Tertiary	Replication
n050t2	lh	imfs_h	2.413	Non-Tertiary	Replication
n050t2	rh	imfs_v	2.121	Non-Tertiary	Replication
n050t2	lh	imfs_v	1.938	Non-Tertiary	Replication
n050t2	rh	iprs	2.721	Non-Tertiary	Replication
n050t2	lh	iprs	2.621	Non-Tertiary	Replication
n050t2	rh	pimfs	1.92	Tertiary	Replication
n050t2	lh	pimfs	2.074	Tertiary	Replication
n050t2	rh	pmfs_a	1.928	Tertiary	Replication
n050t2	lh	pmfs_a	2.56	Tertiary	Replication
n050t2	rh	pmfs_i	2.62	Tertiary	Replication
n050t2	lh	pmfs_i	2.314	Tertiary	Replication
n050t2	rh	pmfs_p	3.147	Tertiary	Replication
n050t2	lh	pmfs_p	2.309	Tertiary	Replication
n050t2	rh	sfs_a	2.387	Non-Tertiary	Replication
n050t2	lh	sfs_a	2.505	Non-Tertiary	Replication
n050t2	rh	sfs_p	2.715	Non-Tertiary	Replication
n050t2	lh	sfs_p	2.589	Non-Tertiary	Replication
n050t2	rh	sprs	2.74	Non-Tertiary	Replication
n050t2	lh	sprs	2.616	Non-Tertiary	Replication
n078t2	rh	central	1.829	Non-Tertiary	Replication
n078t2	lh	central	1.86	Non-Tertiary	Replication
n078t2	rh	ifs	2.296	Non-Tertiary	Replication
n078t2	lh	ifs	2.604	Non-Tertiary	Replication
n078t2	rh	imfs_h	2.264	Non-Tertiary	Replication
n078t2	lh	imfs_h	1.835	Non-Tertiary	Replication
n078t2	rh	imfs_v	2.077	Non-Tertiary	Replication
n078t2	lh	imfs_v	2.636	Non-Tertiary	Replication
n078t2	rh	iprs	2.307	Non-Tertiary	Replication
n078t2	lh	iprs	2.582	Non-Tertiary	Replication
n078t2	rh	pimfs	2.048	Tertiary	Replication
n078t2	lh	pimfs	2.087	Tertiary	Replication
n078t2	rh	pmfs_a	2.086	Tertiary	Replication
n078t2	lh	pmfs_a	2.263	Tertiary	Replication
n078t2	rh	pmfs_i	3.329	Tertiary	Replication
n078t2	lh	pmfs_i	2.13	Tertiary	Replication
n078t2	rh	pmfs_p	1.821	Tertiary	Replication
n078t2	lh	pmfs_p	2.343	Tertiary	Replication
n078t2	rh	sfs_a	2.372	Non-Tertiary	Replication
n078t2	lh	sfs_a	2.168	Non-Tertiary	Replication
n078t2	rh	sfs_p	2.524	Non-Tertiary	Replication
n078t2	lh	sfs_p	2.52	Non-Tertiary	Replication
n078t2	rh	sprs	2.663	Non-Tertiary	Replication
n078t2	lh	sprs	2.516	Non-Tertiary	Replication
n083t2	rh	central	2.11	Non-Tertiary	Replication
n083t2	lh	central	2.09	Non-Tertiary	Replication
n083t2	rh	ifs	2.021	Non-Tertiary	Replication
n083t2	lh	ifs	2.188	Non-Tertiary	Replication
n083t2	rh	imfs_h	1.861	Non-Tertiary	Replication
n083t2	lh	imfs_h	1.996	Non-Tertiary	Replication
n083t2	rh	imfs_v	1.585	Non-Tertiary	Replication
n083t2	lh	imfs_v	1.89	Non-Tertiary	Replication
n083t2	rh	iprs	2.537	Non-Tertiary	Replication
n083t2	lh	iprs	2.653	Non-Tertiary	Replication
n083t2	rh	pimfs	1.863	Tertiary	Replication
n083t2	lh	pimfs	2.144	Tertiary	Replication
n083t2	rh	pmfs_a	2.095	Tertiary	Replication
n083t2	lh	pmfs_a	2.178	Tertiary	Replication
n083t2	rh	pmfs_i	2.174	Tertiary	Replication
n083t2	lh	pmfs_i	1.916	Tertiary	Replication
n083t2	rh	pmfs_p	2.706	Tertiary	Replication
n083t2	lh	pmfs_p	2.03	Tertiary	Replication
n083t2	rh	sfs_a	2.089	Non-Tertiary	Replication
n083t2	lh	sfs_a	2.281	Non-Tertiary	Replication
n083t2	rh	sfs_p	2.265	Non-Tertiary	Replication
n083t2	lh	sfs_p	2.337	Non-Tertiary	Replication
n083t2	rh	sprs	2.61	Non-Tertiary	Replication
n083t2	lh	sprs	2.641	Non-Tertiary	Replication
n086t2	rh	central	1.843	Non-Tertiary	Replication
n086t2	lh	central	1.876	Non-Tertiary	Replication
n086t2	rh	ifs	2.096	Non-Tertiary	Replication
n086t2	lh	ifs	2.022	Non-Tertiary	Replication
n086t2	rh	imfs_h	1.905	Non-Tertiary	Replication
n086t2	lh	imfs_h	2.401	Non-Tertiary	Replication
n086t2	rh	imfs_v	1.901	Non-Tertiary	Replication
n086t2	lh	imfs_v	1.765	Non-Tertiary	Replication
n086t2	rh	iprs	2.439	Non-Tertiary	Replication
n086t2	lh	iprs	2.443	Non-Tertiary	Replication
n086t2	rh	pimfs	1.886	Tertiary	Replication
n086t2	lh	pimfs	2.23	Tertiary	Replication
n086t2	rh	pmfs_a	2.061	Tertiary	Replication
n086t2	lh	pmfs_a	2.007	Tertiary	Replication
n086t2	rh	pmfs_i	2.049	Tertiary	Replication
n086t2	lh	pmfs_i	1.947	Tertiary	Replication
n086t2	rh	pmfs_p	2.365	Tertiary	Replication
n086t2	lh	pmfs_p	2.41	Tertiary	Replication
n086t2	rh	sfs_a	1.929	Non-Tertiary	Replication
n086t2	lh	sfs_a	2.351	Non-Tertiary	Replication
n086t2	rh	sfs_p	2.268	Non-Tertiary	Replication
n086t2	lh	sfs_p	2.351	Non-Tertiary	Replication
n086t2	rh	sprs	2.606	Non-Tertiary	Replication
n086t2	lh	sprs	2.564	Non-Tertiary	Replication
n098t2	rh	central	2.592	Non-Tertiary	Replication
n098t2	lh	central	2.539	Non-Tertiary	Replication
n098t2	rh	ifs	2.602	Non-Tertiary	Replication
n098t2	lh	ifs	2.567	Non-Tertiary	Replication
n098t2	rh	imfs_h	2.067	Non-Tertiary	Replication
n098t2	lh	imfs_h	2.259	Non-Tertiary	Replication
n098t2	rh	imfs_v	1.73	Non-Tertiary	Replication
n098t2	lh	imfs_v	2.387	Non-Tertiary	Replication
n098t2	rh	iprs	2.48	Non-Tertiary	Replication
n098t2	lh	iprs	2.866	Non-Tertiary	Replication
n098t2	rh	pimfs	2.061	Tertiary	Replication
n098t2	lh	pimfs	2.739	Tertiary	Replication
n098t2	rh	pmfs_a	2.066	Tertiary	Replication
n098t2	lh	pmfs_a	2.696	Tertiary	Replication
n098t2	rh	pmfs_i	3.067	Tertiary	Replication
n098t2	lh	pmfs_i	2.995	Tertiary	Replication
n098t2	rh	pmfs_p	2.495	Tertiary	Replication
n098t2	lh	pmfs_p	2.482	Tertiary	Replication
n098t2	rh	sfs_a	2.333	Non-Tertiary	Replication
n098t2	lh	sfs_a	2.846	Non-Tertiary	Replication
n098t2	rh	sfs_p	2.563	Non-Tertiary	Replication
n098t2	lh	sfs_p	2.641	Non-Tertiary	Replication
n098t2	rh	sprs	2.374	Non-Tertiary	Replication
n098t2	lh	sprs	2.762	Non-Tertiary	Replication
n100t2	rh	central	1.911	Non-Tertiary	Replication
n100t2	lh	central	1.973	Non-Tertiary	Replication
n100t2	rh	ifs	2.364	Non-Tertiary	Replication
n100t2	lh	ifs	2.388	Non-Tertiary	Replication
n100t2	rh	imfs_h	1.961	Non-Tertiary	Replication
n100t2	lh	imfs_h	2.204	Non-Tertiary	Replication
n100t2	rh	imfs_v	2.031	Non-Tertiary	Replication
n100t2	lh	imfs_v	2.352	Non-Tertiary	Replication
n100t2	rh	iprs	2.607	Non-Tertiary	Replication
n100t2	lh	iprs	2.574	Non-Tertiary	Replication
n100t2	rh	pimfs	1.783	Tertiary	Replication
n100t2	lh	pimfs	2.365	Tertiary	Replication
n100t2	rh	pmfs_a	1.931	Tertiary	Replication
n100t2	lh	pmfs_a	2.17	Tertiary	Replication
n100t2	rh	pmfs_i	1.822	Tertiary	Replication
n100t2	lh	pmfs_i	2.338	Tertiary	Replication
n100t2	rh	pmfs_p	2.009	Tertiary	Replication
n100t2	lh	pmfs_p	3.191	Tertiary	Replication
n100t2	rh	sfs_a	2.22	Non-Tertiary	Replication
n100t2	lh	sfs_a	2.472	Non-Tertiary	Replication
n100t2	rh	sfs_p	2.491	Non-Tertiary	Replication
n100t2	lh	sfs_p	2.531	Non-Tertiary	Replication
n100t2	rh	sprs	2.328	Non-Tertiary	Replication
n100t2	lh	sprs	2.532	Non-Tertiary	Replication
n123t2	rh	central	1.939	Non-Tertiary	Replication
n123t2	lh	central	1.957	Non-Tertiary	Replication
n123t2	rh	ifs	2.055	Non-Tertiary	Replication
n123t2	lh	ifs	2.294	Non-Tertiary	Replication
n123t2	rh	imfs_h	1.643	Non-Tertiary	Replication
n123t2	lh	imfs_h	2.581	Non-Tertiary	Replication
n123t2	rh	imfs_v	1.689	Non-Tertiary	Replication
n123t2	lh	imfs_v	2.34	Non-Tertiary	Replication
n123t2	rh	iprs	2.485	Non-Tertiary	Replication
n123t2	lh	iprs	2.664	Non-Tertiary	Replication
n123t2	rh	pimfs	2.038	Tertiary	Replication
n123t2	lh	pimfs	2.094	Tertiary	Replication
n123t2	rh	pmfs_a	1.636	Tertiary	Replication
n123t2	lh	pmfs_a	2.146	Tertiary	Replication
n123t2	rh	pmfs_i	1.936	Tertiary	Replication
n123t2	lh	pmfs_i	2.005	Tertiary	Replication
n123t2	rh	pmfs_p	2.16	Tertiary	Replication
n123t2	lh	pmfs_p	2.601	Tertiary	Replication
n123t2	rh	sfs_a	2.052	Non-Tertiary	Replication
n123t2	lh	sfs_a	2.486	Non-Tertiary	Replication
n123t2	rh	sfs_p	2.29	Non-Tertiary	Replication
n123t2	lh	sfs_p	2.487	Non-Tertiary	Replication
n123t2	rh	sprs	2.444	Non-Tertiary	Replication
n123t2	lh	sprs	2.476	Non-Tertiary	Replication
n126t2	rh	central	2.014	Non-Tertiary	Replication
n126t2	lh	central	2.105	Non-Tertiary	Replication
n126t2	rh	ifs	2.227	Non-Tertiary	Replication
n126t2	lh	ifs	2.591	Non-Tertiary	Replication
n126t2	rh	imfs_h	2.045	Non-Tertiary	Replication
n126t2	lh	imfs_h	2.674	Non-Tertiary	Replication
n126t2	rh	imfs_v	1.634	Non-Tertiary	Replication
n126t2	lh	imfs_v	2.156	Non-Tertiary	Replication
n126t2	rh	iprs	2.324	Non-Tertiary	Replication
n126t2	lh	iprs	2.66	Non-Tertiary	Replication
n126t2	rh	pimfs	1.906	Tertiary	Replication
n126t2	lh	pimfs	2.371	Tertiary	Replication
n126t2	rh	pmfs_a	2.198	Tertiary	Replication
n126t2	lh	pmfs_a	2.594	Tertiary	Replication
n126t2	rh	pmfs_i	2.373	Tertiary	Replication
n126t2	lh	pmfs_i	2.666	Tertiary	Replication
n126t2	rh	pmfs_p	2.154	Tertiary	Replication
n126t2	lh	pmfs_p	2.498	Tertiary	Replication
n126t2	rh	sfs_a	2.387	Non-Tertiary	Replication
n126t2	lh	sfs_a	2.538	Non-Tertiary	Replication
n126t2	rh	sfs_p	2.293	Non-Tertiary	Replication
n126t2	lh	sfs_p	2.495	Non-Tertiary	Replication
n126t2	rh	sprs	2.27	Non-Tertiary	Replication
n126t2	lh	sprs	2.597	Non-Tertiary	Replication
n157t2	rh	central	1.894	Non-Tertiary	Replication
n157t2	lh	central	2.057	Non-Tertiary	Replication
n157t2	rh	ifs	2.02	Non-Tertiary	Replication
n157t2	lh	ifs	1.907	Non-Tertiary	Replication
n157t2	rh	imfs_h	1.758	Non-Tertiary	Replication
n157t2	lh	imfs_h	1.98	Non-Tertiary	Replication
n157t2	rh	imfs_v	2.39	Non-Tertiary	Replication
n157t2	lh	imfs_v	1.46	Non-Tertiary	Replication
n157t2	rh	iprs	2.466	Non-Tertiary	Replication
n157t2	lh	iprs	2.346	Non-Tertiary	Replication
n157t2	rh	pimfs	2.005	Tertiary	Replication
n157t2	lh	pimfs	1.895	Tertiary	Replication
n157t2	rh	pmfs_a	2.055	Tertiary	Replication
n157t2	lh	pmfs_a	1.783	Tertiary	Replication
n157t2	rh	pmfs_i	2.904	Tertiary	Replication
n157t2	lh	pmfs_i	2.023	Tertiary	Replication
n157t2	rh	pmfs_p	2.229	Tertiary	Replication
n157t2	lh	pmfs_p	2.207	Tertiary	Replication
n157t2	rh	sfs_a	2.187	Non-Tertiary	Replication
n157t2	lh	sfs_a	2.069	Non-Tertiary	Replication
n157t2	rh	sfs_p	2.303	Non-Tertiary	Replication
n157t2	lh	sfs_p	2.278	Non-Tertiary	Replication
n157t2	rh	sprs	2.211	Non-Tertiary	Replication
n157t2	lh	sprs	2.202	Non-Tertiary	Replication
n160t2	rh	central	1.787	Non-Tertiary	Replication
n160t2	lh	central	1.895	Non-Tertiary	Replication
n160t2	rh	ifs	1.842	Non-Tertiary	Replication
n160t2	lh	ifs	2.036	Non-Tertiary	Replication
n160t2	rh	imfs_h	1.812	Non-Tertiary	Replication
n160t2	lh	imfs_h	2.388	Non-Tertiary	Replication
n160t2	rh	imfs_v	1.575	Non-Tertiary	Replication
n160t2	lh	imfs_v	2.125	Non-Tertiary	Replication
n160t2	rh	iprs	2.102	Non-Tertiary	Replication
n160t2	lh	iprs	2.416	Non-Tertiary	Replication
n160t2	rh	pimfs	1.875	Tertiary	Replication
n160t2	lh	pimfs	1.76	Tertiary	Replication
n160t2	rh	pmfs_a	1.779	Tertiary	Replication
n160t2	lh	pmfs_a	2.216	Tertiary	Replication
n160t2	rh	pmfs_i	1.714	Tertiary	Replication
n160t2	lh	pmfs_i	2.25	Tertiary	Replication
n160t2	rh	pmfs_p	2.396	Tertiary	Replication
n160t2	lh	pmfs_p	2.207	Tertiary	Replication
n160t2	rh	sfs_a	1.902	Non-Tertiary	Replication
n160t2	lh	sfs_a	2.625	Non-Tertiary	Replication
n160t2	rh	sfs_p	2.227	Non-Tertiary	Replication
n160t2	lh	sfs_p	2.321	Non-Tertiary	Replication
n160t2	rh	sprs	2.401	Non-Tertiary	Replication
n160t2	lh	sprs	2.356	Non-Tertiary	Replication
n161t2	rh	central	1.995	Non-Tertiary	Replication
n161t2	lh	central	1.917	Non-Tertiary	Replication
n161t2	rh	ifs	2	Non-Tertiary	Replication
n161t2	lh	ifs	1.972	Non-Tertiary	Replication
n161t2	rh	imfs_h	2.144	Non-Tertiary	Replication
n161t2	lh	imfs_h	2.225	Non-Tertiary	Replication
n161t2	rh	imfs_v	2.259	Non-Tertiary	Replication
n161t2	lh	imfs_v	1.873	Non-Tertiary	Replication
n161t2	rh	iprs	2.306	Non-Tertiary	Replication
n161t2	lh	iprs	2.467	Non-Tertiary	Replication
n161t2	rh	pimfs	1.714	Tertiary	Replication
n161t2	lh	pimfs	1.981	Tertiary	Replication
n161t2	rh	pmfs_a	1.827	Tertiary	Replication
n161t2	lh	pmfs_a	2.004	Tertiary	Replication
n161t2	rh	pmfs_i	1.587	Tertiary	Replication
n161t2	lh	pmfs_i	2.57	Tertiary	Replication
n161t2	rh	pmfs_p	2.713	Tertiary	Replication
n161t2	lh	pmfs_p	2.139	Tertiary	Replication
n161t2	rh	sfs_a	2.011	Non-Tertiary	Replication
n161t2	lh	sfs_a	2.09	Non-Tertiary	Replication
n161t2	rh	sfs_p	2.211	Non-Tertiary	Replication
n161t2	lh	sfs_p	2.366	Non-Tertiary	Replication
n161t2	rh	sprs	2.232	Non-Tertiary	Replication
n161t2	lh	sprs	2.218	Non-Tertiary	Replication
n164t2	rh	central	1.983	Non-Tertiary	Replication
n164t2	lh	central	1.97	Non-Tertiary	Replication
n164t2	rh	ifs	1.867	Non-Tertiary	Replication
n164t2	lh	ifs	2.306	Non-Tertiary	Replication
n164t2	rh	imfs_h	1.625	Non-Tertiary	Replication
n164t2	lh	imfs_h	2.03	Non-Tertiary	Replication
n164t2	rh	imfs_v	1.578	Non-Tertiary	Replication
n164t2	lh	imfs_v	2.168	Non-Tertiary	Replication
n164t2	rh	iprs	2.527	Non-Tertiary	Replication
n164t2	lh	iprs	2.436	Non-Tertiary	Replication
n164t2	rh	pimfs	1.829	Tertiary	Replication
n164t2	lh	pimfs	2.327	Tertiary	Replication
n164t2	rh	pmfs_a	2.165	Tertiary	Replication
n164t2	lh	pmfs_a	2.184	Tertiary	Replication
n164t2	rh	pmfs_i	2.086	Tertiary	Replication
n164t2	lh	pmfs_i	2.324	Tertiary	Replication
n164t2	rh	pmfs_p	2.059	Tertiary	Replication
n164t2	lh	pmfs_p	2.461	Tertiary	Replication
n164t2	rh	sfs_a	2.244	Non-Tertiary	Replication
n164t2	lh	sfs_a	2.203	Non-Tertiary	Replication
n164t2	rh	sfs_p	2.061	Non-Tertiary	Replication
n164t2	lh	sfs_p	2.459	Non-Tertiary	Replication
n164t2	rh	sprs	2.402	Non-Tertiary	Replication
n164t2	lh	sprs	2.414	Non-Tertiary	Replication
n178t2	rh	central	1.622	Non-Tertiary	Replication
n178t2	lh	central	1.781	Non-Tertiary	Replication
n178t2	rh	ifs	2.102	Non-Tertiary	Replication
n178t2	lh	ifs	2.279	Non-Tertiary	Replication
n178t2	rh	imfs_h	1.677	Non-Tertiary	Replication
n178t2	lh	imfs_h	2.351	Non-Tertiary	Replication
n178t2	rh	imfs_v	1.413	Non-Tertiary	Replication
n178t2	lh	imfs_v	2.318	Non-Tertiary	Replication
n178t2	rh	iprs	2.074	Non-Tertiary	Replication
n178t2	lh	iprs	2.674	Non-Tertiary	Replication
n178t2	rh	pimfs	1.682	Tertiary	Replication
n178t2	lh	pimfs	2.543	Tertiary	Replication
n178t2	rh	pmfs_a	3.471	Tertiary	Replication
n178t2	lh	pmfs_a	2.2	Tertiary	Replication
n178t2	rh	pmfs_i	1.901	Tertiary	Replication
n178t2	lh	pmfs_i	2.199	Tertiary	Replication
n178t2	rh	pmfs_p	1.754	Tertiary	Replication
n178t2	lh	pmfs_p	2.362	Tertiary	Replication
n178t2	rh	sfs_a	2.162	Non-Tertiary	Replication
n178t2	lh	sfs_a	2.336	Non-Tertiary	Replication
n178t2	rh	sfs_p	2.039	Non-Tertiary	Replication
n178t2	lh	sfs_p	2.302	Non-Tertiary	Replication
n178t2	rh	sprs	1.993	Non-Tertiary	Replication
n178t2	lh	sprs	2.182	Non-Tertiary	Replication
n184t1	rh	central	2.093	Non-Tertiary	Replication
n184t1	lh	central	2.135	Non-Tertiary	Replication
n184t1	rh	ifs	2.268	Non-Tertiary	Replication
n184t1	lh	ifs	2.318	Non-Tertiary	Replication
n184t1	rh	imfs_h	2.021	Non-Tertiary	Replication
n184t1	lh	imfs_h	2.26	Non-Tertiary	Replication
n184t1	rh	imfs_v	1.926	Non-Tertiary	Replication
n184t1	lh	imfs_v	2.174	Non-Tertiary	Replication
n184t1	rh	iprs	2.771	Non-Tertiary	Replication
n184t1	lh	iprs	2.73	Non-Tertiary	Replication
n184t1	rh	pimfs	2.167	Tertiary	Replication
n184t1	lh	pimfs	2.351	Tertiary	Replication
n184t1	rh	pmfs_a	3.226	Tertiary	Replication
n184t1	lh	pmfs_a	2.291	Tertiary	Replication
n184t1	rh	pmfs_i	2.292	Tertiary	Replication
n184t1	lh	pmfs_i	2.744	Tertiary	Replication
n184t1	rh	pmfs_p	2.4	Tertiary	Replication
n184t1	lh	pmfs_p	2.923	Tertiary	Replication
n184t1	rh	sfs_a	2.441	Non-Tertiary	Replication
n184t1	lh	sfs_a	2.501	Non-Tertiary	Replication
n184t1	rh	sfs_p	2.656	Non-Tertiary	Replication
n184t1	lh	sfs_p	2.801	Non-Tertiary	Replication
n184t1	rh	sprs	2.512	Non-Tertiary	Replication
n184t1	lh	sprs	2.73	Non-Tertiary	Replication
n190t2	rh	central	2.027	Non-Tertiary	Replication
n190t2	lh	central	2.061	Non-Tertiary	Replication
n190t2	rh	ifs	2.272	Non-Tertiary	Replication
n190t2	lh	ifs	2.289	Non-Tertiary	Replication
n190t2	rh	imfs_h	1.894	Non-Tertiary	Replication
n190t2	lh	imfs_h	2.184	Non-Tertiary	Replication
n190t2	rh	imfs_v	1.715	Non-Tertiary	Replication
n190t2	lh	imfs_v	2.116	Non-Tertiary	Replication
n190t2	rh	iprs	2.752	Non-Tertiary	Replication
n190t2	lh	iprs	2.573	Non-Tertiary	Replication
n190t2	rh	pimfs	1.739	Tertiary	Replication
n190t2	lh	pimfs	2.123	Tertiary	Replication
n190t2	rh	pmfs_a	2.298	Tertiary	Replication
n190t2	lh	pmfs_a	2.395	Tertiary	Replication
n190t2	rh	pmfs_i	2.224	Tertiary	Replication
n190t2	lh	pmfs_i	2.151	Tertiary	Replication
n190t2	rh	pmfs_p	2.567	Tertiary	Replication
n190t2	lh	pmfs_p	2.444	Tertiary	Replication
n190t2	rh	sfs_a	2.303	Non-Tertiary	Replication
n190t2	lh	sfs_a	2.417	Non-Tertiary	Replication
n190t2	rh	sfs_p	2.497	Non-Tertiary	Replication
n190t2	lh	sfs_p	2.564	Non-Tertiary	Replication
n190t2	rh	sprs	2.713	Non-Tertiary	Replication
n190t2	lh	sprs	2.688	Non-Tertiary	Replication

[truncated: 5 more sheets: Supplementary Figure 4, Supplementary Figure 5, supplementary Figure 6a&d, supplementary Figure 6b&d, Supplementary Figure 6c]
